# Supplementary material for: 2-Benzyl­sulfanyl-N-(1,3-dimethyl­imidazolidin-2-yl­idene)aniline
Source: Acta Crystallogr Sect E Struct Rep Online. 2013 Mar 20;69(Pt 4):o554. doi: 10.1107/S1600536813007101 (PMC3629606; doi:10.1107/S1600536813007101)
Supplement: Supplementary file 2 [file e-69-0o554-Isup2.hkl]

# 
# h,k,l, Fc-squared, Fo-squared, sigma(Fo-squared) and status flag 
# 
data_I
_shelx_title ' C18 H21 N3 S in P-1' 
_shelx_refln_list_code          4 
_shelx_F_calc_maximum       90.27 
_exptl_crystal_F_000       332.00 
_reflns_d_resolution_high  0.7551 
 
loop_ 
 _symmetry_equiv_pos_as_xyz 
 'x, y, z' 
 '-x, -y, -z' 
 
_cell_length_a     7.9814 
_cell_length_b     8.1158 
_cell_length_c    13.9440 
_cell_angle_alpha  97.232 
_cell_angle_beta  102.721 
_cell_angle_gamma 107.915 
 
_shelx_F_squared_multiplier     1.000 
 
loop_ 
 _refln_index_h 
 _refln_index_k 
 _refln_index_l 
 _refln_F_squared_calc 
 _refln_F_squared_meas 
 _refln_F_squared_sigma 
 _refln_observed_status 
   1   0   0      263.19      275.16      3.81 o 
   2   0   0      388.50      434.11      6.02 o 
   3   0   0     1254.09     1374.02     18.65 o 
   4   0   0      113.72      128.60      2.15 o 
   5   0   0       28.96       22.66      0.71 o 
   6   0   0      389.83      368.19      6.26 o 
   7   0   0       52.82       43.12      1.24 o 
   8   0   0       26.11       32.98      1.15 o 
   9   0   0        0.36        0.39      0.36 o 
  -9   1   0      173.38      189.00      3.59 o 
  -8   1   0      117.56      106.97      2.28 o 
  -7   1   0        0.00        0.43      0.27 o 
  -6   1   0        0.46        0.33      0.19 o 
  -5   1   0      541.90      586.38      8.36 o 
  -4   1   0      168.94      168.81      2.66 o 
  -3   1   0        1.54        0.38      0.10 o 
  -2   1   0       49.05       46.69      0.81 o 
  -1   1   0      777.71      818.99     19.54 o 
   0   1   0      224.22      219.89      3.15 o 
   1   1   0     8148.86     7431.55    125.75 o 
   2   1   0     1259.71     1302.81     17.64 o 
   3   1   0      456.43      472.20      6.70 o 
   4   1   0       19.38       16.79      0.77 o 
   5   1   0       13.41       12.05      0.56 o 
   6   1   0        2.82        1.62      0.32 o 
   7   1   0        0.29        0.42      0.27 o 
   8   1   0       11.52       12.32      0.79 o 
   9   1   0       92.51      101.99      4.06 o 
 -10   2   0        9.13       11.89      1.04 o 
  -9   2   0       35.21       34.51      1.43 o 
  -8   2   0      320.02      320.78      5.20 o 
  -7   2   0      143.36      143.63      2.64 o 
  -6   2   0        4.60        4.73      0.39 o 
  -5   2   0       13.52       17.40      0.58 o 
  -4   2   0        5.52        6.16      0.31 o 
  -3   2   0     1534.25     1638.00     22.11 o 
  -2   2   0     1228.14     1290.73     21.38 o 
  -1   2   0     3995.50     3705.58     61.79 o 
   0   2   0     1975.85     2048.22     29.33 o 
   1   2   0     2724.19     2855.71     38.37 o 
   2   2   0      471.51      486.08      6.83 o 
   3   2   0      918.98      972.06     13.41 o 
   4   2   0       23.49       24.48      0.89 o 
   5   2   0       15.03       13.93      0.85 o 
   6   2   0       35.63       33.95      1.07 o 
   7   2   0       12.88       15.07      0.80 o 
   8   2   0        0.77        0.71      0.35 o 
 -10   3   0        4.33        6.84      0.81 o 
  -9   3   0       31.42       28.05      1.07 o 
  -8   3   0        8.59        9.02      0.62 o 
  -7   3   0      216.06      213.40      3.58 o 
  -6   3   0       64.78       55.03      1.25 o 
  -5   3   0       22.51       24.17      0.69 o 
  -4   3   0      197.86      207.30      3.16 o 
  -3   3   0      974.29     1097.69     18.37 o 
  -2   3   0     1231.36     1308.64     17.68 o 
  -1   3   0       25.11       26.38      0.59 o 
   0   3   0       26.71       19.32      0.45 o 
   1   3   0       41.07       34.16      0.72 o 
   2   3   0      462.85      518.97      7.35 o 
   3   3   0        2.22        0.03      0.16 o 
   4   3   0       16.99       18.75      0.69 o 
   5   3   0       25.86       24.49      0.94 o 
   6   3   0      171.80      169.51      3.13 o 
   7   3   0       35.32       36.58      1.74 o 
   8   3   0       44.88       52.56      1.62 o 
 -10   4   0        2.31        1.85      0.55 o 
  -9   4   0        0.69        0.55      0.32 o 
  -8   4   0        6.33        6.41      0.55 o 
  -7   4   0       77.27       74.68      1.63 o 
  -6   4   0       11.51       11.83      0.98 o 
  -5   4   0      757.69      780.55     10.92 o 
  -4   4   0       36.22       34.36      1.02 o 
  -3   4   0       13.69        9.23      0.44 o 
  -2   4   0      320.34      303.13      5.30 o 
  -1   4   0     1965.59     2086.31     49.53 o 
   0   4   0       78.30       99.28      1.62 o 
   1   4   0       56.98       41.87      0.95 o 
   2   4   0        0.15        2.58      2.28 o 
   3   4   0       12.22       14.82      0.59 o 
   4   4   0      143.94      140.89      3.03 o 
   5   4   0        2.43        3.22      0.55 o 
   6   4   0        3.63        4.64      0.58 o 
   7   4   0       36.32       38.98      1.34 o 
 -10   5   0       48.74       50.87      2.61 o 
  -9   5   0        7.16        7.39      0.63 o 
  -8   5   0      141.82      134.01      2.60 o 
  -7   5   0        1.03        1.18      0.31 o 
  -6   5   0        4.90        7.07      0.44 o 
  -5   5   0       29.41       23.19      0.69 o 
  -4   5   0      146.59      155.00      2.50 o 
  -3   5   0       30.73       29.42      0.68 o 
  -2   5   0      934.21      955.31     23.27 o 
  -1   5   0       49.46       34.21      1.52 o 
   0   5   0       76.49       84.18      2.28 o 
   1   5   0       29.32       29.44      1.63 o 
   2   5   0       80.44       87.24      1.99 o 
   3   5   0       13.53       12.22      0.57 o 
   4   5   0       62.51       64.65      2.05 o 
   5   5   0        0.95        1.77      0.52 o 
   6   5   0        7.75        7.89      0.90 o 
 -10   6   0        5.07        4.81      1.04 o 
  -9   6   0       45.86       50.36      1.81 o 
  -8   6   0       18.35       19.38      0.83 o 
  -7   6   0      290.83      293.79      5.22 o 
  -6   6   0       12.21        8.57      0.50 o 
  -5   6   0      375.95      368.24      5.48 o 
  -4   6   0      128.28      125.03      2.12 o 
  -3   6   0       39.31       46.67      2.46 o 
  -2   6   0      207.87      198.15      5.74 o 
  -1   6   0      779.51      792.42     19.67 o 
   0   6   0       81.98       83.23      2.96 o 
   1   6   0       27.38       23.28      1.02 o 
   2   6   0        7.20        5.71      0.63 o 
   3   6   0       41.69       42.25      1.59 o 
   4   6   0       11.46       12.30      1.00 o 
   5   6   0       70.30       76.02      3.44 o 
  -9   7   0       46.21       48.28      2.71 o 
  -8   7   0       16.56       17.22      1.62 o 
  -7   7   0        0.69        0.78      0.31 o 
  -6   7   0       80.73       69.36      1.98 o 
  -5   7   0      381.96      368.19      9.72 o 
  -4   7   0      147.39      135.24      3.06 o 
  -3   7   0      191.45      187.74      3.93 o 
  -2   7   0      345.06      362.58      9.85 o 
  -1   7   0       16.20       18.16      1.28 o 
   0   7   0       36.01       36.48      1.89 o 
   1   7   0       97.45       97.64      2.60 o 
   2   7   0       22.77       22.80      1.17 o 
   3   7   0        1.05        1.43      0.86 o 
   4   7   0       34.01       36.24      1.65 o 
  -8   8   0       62.10       70.40      3.36 o 
  -7   8   0      108.82      104.62      4.22 o 
  -6   8   0       17.97       19.19      1.03 o 
  -5   8   0        9.05        8.25      0.73 o 
  -4   8   0        6.60        5.31      0.63 o 
  -3   8   0      226.51      232.96      4.83 o 
  -2   8   0      126.28      123.33      4.29 o 
  -1   8   0      140.27      132.40      4.56 o 
   0   8   0        2.68        2.40      0.71 o 
   1   8   0       16.99       14.12      1.39 o 
   2   8   0       26.52       26.23      1.45 o 
   3   8   0       30.12       30.62      1.52 o 
  -8   9   0       19.18       20.83      1.78 o 
  -7   9   0      119.91      127.65      4.85 o 
  -6   9   0       69.86       69.49      3.22 o 
  -5   9   0        4.21        5.23      0.65 o 
  -4   9   0       19.63       19.87      1.05 o 
  -3   9   0        4.05        5.00      0.66 o 
  -2   9   0       34.14       31.45      1.96 o 
  -1   9   0       24.02       23.35      1.70 o 
   0   9   0        1.10        0.84      0.59 o 
   1   9   0       10.02       10.16      1.33 o 
   2   9   0        2.42        1.32      0.79 o 
  -6  10   0      104.66      107.87      4.44 o 
  -5  10   0      142.42      154.87      5.55 o 
  -4  10   0        5.36        6.33      0.74 o 
  -3  10   0       19.68       21.65      3.57 o 
  -2  10   0       13.33       10.34      1.35 o 
  -1  10   0        8.90        8.65      1.29 o 
   0  10   0       20.26       19.32      1.68 o 
   0 -10   1       16.19       16.42      1.66 o 
   1 -10   1       21.83       25.77      1.93 o 
   2 -10   1      116.59      121.27      4.68 o 
   3 -10   1        9.51        9.42      0.87 o 
   4 -10   1       21.17       19.94      1.73 o 
   5 -10   1       39.88       40.78      2.47 o 
   6 -10   1       22.65       24.06      1.93 o 
  -2  -9   1       28.36       27.99      2.01 o 
  -1  -9   1       33.08       32.30      2.08 o 
   0  -9   1        0.38        0.77      0.59 o 
   1  -9   1        4.75        3.82      0.85 o 
   2  -9   1        5.83        5.75      1.00 o 
   3  -9   1       61.30       61.60      2.74 o 
   4  -9   1       61.95       64.99      2.02 o 
   5  -9   1       30.55       31.80      2.08 o 
   6  -9   1      110.45      111.18      4.44 o 
   7  -9   1        3.30        1.99      0.79 o 
   8  -9   1       56.63       60.40      3.18 o 
  -3  -8   1       33.94       33.47      1.57 o 
  -2  -8   1       18.92       15.27      1.09 o 
  -1  -8   1      110.54      104.80      3.92 o 
   0  -8   1      204.63      199.90      6.24 o 
   1  -8   1        0.27       -0.10      0.46 o 
   2  -8   1      268.07      248.34      7.34 o 
   3  -8   1        2.99        2.44      0.47 o 
   4  -8   1        0.83        1.13      0.36 o 
   5  -8   1        0.43        0.60      0.34 o 
   6  -8   1      118.62      117.64      4.42 o 
   7  -8   1       58.67       61.24      3.02 o 
   8  -8   1      121.51      117.31      4.69 o 
  -5  -7   1        6.37        6.56      1.42 o 
  -4  -7   1        1.54        1.72      0.54 o 
  -3  -7   1       18.36       19.89      1.13 o 
  -2  -7   1       44.08       39.97      1.55 o 
  -1  -7   1      141.21      131.66      3.16 o 
   0  -7   1       75.08       76.46      2.98 o 
   1  -7   1       48.12       42.60      2.03 o 
   2  -7   1      112.04       98.13      3.48 o 
   3  -7   1      567.20      582.67     11.00 o 
   4  -7   1        6.42        7.04      0.96 o 
   5  -7   1       40.92       36.30      2.51 o 
   6  -7   1       21.50       19.81      0.96 o 
   7  -7   1       14.01       11.57      1.33 o 
   8  -7   1      156.92      165.54      5.83 o 
   9  -7   1       96.47       99.19      4.26 o 
  -6  -6   1        3.85        5.46      0.83 o 
  -5  -6   1        0.94        0.16      0.44 o 
  -4  -6   1        5.80        5.21      0.69 o 
  -3  -6   1       56.20       57.03      1.86 o 
  -2  -6   1       28.38       26.80      1.15 o 
  -1  -6   1       10.32        9.35      0.70 o 
   0  -6   1      412.48      411.50      7.58 o 
   1  -6   1       39.97       42.55      1.91 o 
   2  -6   1       76.49       67.12      2.54 o 
   3  -6   1      662.15      653.60     19.89 o 
   4  -6   1      398.81      388.17      6.98 o 
   5  -6   1       64.29       65.45      1.36 o 
   7  -6   1        4.29        4.98      0.47 o 
   8  -6   1        9.53        8.90      0.79 o 
   9  -6   1       87.95       94.26      2.69 o 
  -7  -5   1        7.16        7.25      0.92 o 
  -6  -5   1        8.08        8.35      1.02 o 
  -5  -5   1      273.93      275.98      7.60 o 
  -4  -5   1        4.14        2.27      0.37 o 
  -3  -5   1       37.42       38.86      1.05 o 
  -2  -5   1       38.89       33.81      0.89 o 
  -1  -5   1       55.42       50.78      1.06 o 
   0  -5   1       91.04       96.97      1.66 o 
   1  -5   1      453.04      487.09      8.38 o 
   2  -5   1       66.50       67.83      1.45 o 
   3  -5   1        1.33        0.47      0.12 o 
   4  -5   1       41.40       36.05      1.57 o 
   5  -5   1     1230.57     1226.34     20.82 o 
   6  -5   1       33.03       28.73      0.94 o 
   7  -5   1       82.65       83.43      2.21 o 
   9  -5   1        3.02        3.77      0.64 o 
  10  -5   1       29.24       35.30      1.59 o 
  -7  -4   1       22.18       24.75      1.04 o 
  -6  -4   1       25.66       26.52      1.00 o 
  -5  -4   1      199.78      206.07      3.58 o 
  -4  -4   1      734.14      763.81     10.92 o 
  -3  -4   1       48.55       46.66      1.11 o 
  -2  -4   1        8.55        9.68      0.47 o 
  -1  -4   1        0.11        0.17      0.21 o 
   0  -4   1       47.60       40.85      0.81 o 
   1  -4   1      878.75      910.77     15.32 o 
   2  -4   1      103.60      118.73      2.30 o 
   3  -4   1       32.61       33.15      1.43 o 
   4  -4   1      260.25      233.58      9.60 o 
   5  -4   1      280.88      281.89      5.32 o 
   6  -4   1      975.66      956.66     16.54 o 
   7  -4   1       97.45       90.03      1.87 o 
   8  -4   1       45.04       42.31      1.42 o 
   9  -4   1      108.01      108.21      2.37 o 
  10  -4   1        3.03        2.84      0.62 o 
  -8  -3   1       28.53       34.68      1.61 o 
  -7  -3   1        3.82        4.32      0.51 o 
  -6  -3   1        0.12       -0.05      0.25 o 
  -5  -3   1       11.34       12.10      0.62 o 
  -4  -3   1      101.74       92.16      3.07 o 
  -3  -3   1      918.79      931.03     12.92 o 
  -2  -3   1     1526.97     1636.95     22.20 o 
  -1  -3   1        5.11        4.02      0.77 o 
   0  -3   1       88.28       79.97      1.31 o 
   1  -3   1       57.74       66.48      1.68 o 
   2  -3   1      394.81      391.39      6.76 o 
   3  -3   1      104.39       86.34      1.45 o 
   4  -3   1        0.11       -0.02      0.13 o 
   5  -3   1       70.70       65.50      1.65 o 
   6  -3   1      116.77      119.96      2.18 o 
   7  -3   1      441.63      437.35      6.61 o 
   8  -3   1      131.70      131.80      2.59 o 
   9  -3   1        2.88        3.58      0.49 o 
  10  -3   1       25.85       28.39      1.69 o 
  -8  -2   1       17.47       17.89      0.89 o 
  -7  -2   1       18.83       19.96      0.85 o 
  -6  -2   1       23.89       23.23      1.10 o 
  -5  -2   1      226.25      211.87      4.68 o 
  -4  -2   1       34.54       36.33      0.92 o 
  -3  -2   1      318.81      375.46      5.44 o 
  -2  -2   1      498.77      510.62      7.15 o 
  -1  -2   1     4420.65     4476.26     60.63 o 
   0  -2   1     2239.03     2368.84     48.99 o 
   1  -2   1     7008.05     6563.89    162.23 o 
   2  -2   1      382.09      379.26      5.29 o 
   3  -2   1      301.81      306.11      6.88 o 
   4  -2   1       77.02       98.69      1.70 o 
   5  -2   1      331.40      338.80      5.05 o 
   6  -2   1        1.04        1.00      0.24 o 
   7  -2   1      819.46      796.51     11.43 o 
   8  -2   1       38.60       35.98      1.16 o 
   9  -2   1       93.25       88.79      2.11 o 
  10  -2   1       31.54       33.13      1.27 o 
  -9  -1   1       15.24       15.54      0.92 o 
  -8  -1   1        8.21        6.85      0.63 o 
  -7  -1   1        9.08        6.51      0.56 o 
  -6  -1   1       41.87       38.10      1.09 o 
  -5  -1   1       82.56       74.01      1.53 o 
  -4  -1   1      183.41      180.53      2.89 o 
  -3  -1   1        7.35       13.31      0.44 o 
  -2  -1   1     4444.42     4421.90     72.68 o 
  -1  -1   1      170.18      165.93      2.46 o 
   0  -1   1     1001.25     1074.70     14.57 o 
   1  -1   1      783.67      821.60     11.15 o 
   3  -1   1        6.06        5.02      0.41 o 
   4  -1   1       24.95       23.71      0.64 o 
   5  -1   1       47.12       39.76      1.18 o 
   6  -1   1        2.55        2.37      0.31 o 
   7  -1   1       74.76       62.94      1.52 o 
   8  -1   1      366.99      358.40      5.79 o 
   9  -1   1       21.69       20.91      0.98 o 
  -9   0   1      130.03      124.41      2.68 o 
  -8   0   1       30.99       29.57      1.12 o 
  -7   0   1        2.70        5.21      0.49 o 
  -6   0   1       45.12       39.11      1.06 o 
  -5   0   1        7.01        5.00      0.50 o 
  -4   0   1       42.29       48.49      1.02 o 
  -3   0   1      364.43      340.38      4.87 o 
  -2   0   1      141.91      131.78      1.96 o 
  -1   0   1     4636.05     4162.51    107.46 o 
   0   0   1        8.55        6.60      0.26 o 
   1   0   1     1035.05     1023.53     13.92 o 
   2   0   1       59.26       66.52      1.13 o 
   3   0   1      241.76      212.05      3.19 o 
   4   0   1       17.02       35.88      0.87 o 
   5   0   1      132.30      121.62      2.19 o 
   6   0   1       35.90       34.72      1.62 o 
   7   0   1       26.24       22.14      0.88 o 
   8   0   1       44.47       35.95      1.23 o 
   9   0   1      114.71      111.58      3.41 o 
 -10   1   1       30.07       30.81      1.52 o 
  -9   1   1       79.71       81.94      2.01 o 
  -8   1   1      259.86      243.93      4.18 o 
  -7   1   1      125.06      125.53      3.27 o 
  -6   1   1       24.08       23.08      1.19 o 
  -5   1   1        5.29        2.19      0.25 o 
  -4   1   1       46.52       54.50      1.07 o 
  -3   1   1       35.90       31.94      0.67 o 
  -2   1   1     1501.87     1533.05     20.64 o 
  -1   1   1     1244.18     1265.11     25.33 o 
   0   1   1      907.36      938.60     12.75 o 
   1   1   1     5602.49     5547.76     74.76 o 
   2   1   1      578.58      649.33      8.98 o 
   3   1   1       12.62        9.21      0.39 o 
   4   1   1       24.47       15.24      0.66 o 
   5   1   1      267.40      247.90      7.12 o 
   6   1   1        0.34       -0.09      0.22 o 
   7   1   1       79.95       74.42      1.80 o 
   8   1   1        0.21       -0.11      0.32 o 
   9   1   1        7.88        9.47      0.80 o 
 -10   2   1        5.18        6.01      0.81 o 
  -9   2   1        5.38        7.01      0.67 o 
  -8   2   1       65.51       65.19      1.60 o 
  -7   2   1       14.63       13.21      0.93 o 
  -6   2   1      221.32      216.26      3.49 o 
  -5   2   1      255.37      240.18      4.01 o 
  -4   2   1      948.04     1028.66     14.08 o 
  -3   2   1      181.43      204.66      3.85 o 
  -2   2   1      580.15      578.06     22.21 o 
  -1   2   1     2471.12     2281.14     43.65 o 
   0   2   1     3526.89     3432.07     46.47 o 
   1   2   1      532.14      536.12      9.17 o 
   2   2   1      570.65      590.44      9.14 o 
   3   2   1      126.83      119.56      2.06 o 
   4   2   1       24.06       24.37      0.76 o 
   5   2   1       12.85       13.33      0.65 o 
   6   2   1      406.89      410.47      6.39 o 
   7   2   1        0.02       -0.03      0.28 o 
   8   2   1       11.06       13.63      0.86 o 
 -10   3   1      106.25      109.96      3.05 o 
  -9   3   1       69.22       72.27      1.79 o 
  -8   3   1        0.13        0.52      0.29 o 
  -7   3   1      820.00      770.68     23.21 o 
  -6   3   1      265.56      254.16      9.54 o 
  -5   3   1      312.49      311.27      5.28 o 
  -4   3   1       38.48       36.97      0.81 o 
  -3   3   1     1129.69     1269.88     17.22 o 
  -2   3   1      316.25      325.49      4.58 o 
  -1   3   1       30.68       26.73      1.06 o 
   0   3   1      285.10      321.61      4.58 o 
   1   3   1      371.79      392.26      5.58 o 
   2   3   1       25.98       22.83      0.71 o 
   3   3   1      952.28     1021.05     14.18 o 
   4   3   1      167.59      157.87      2.74 o 
   5   3   1       10.38       10.33      0.88 o 
   6   3   1       31.73       30.29      1.05 o 
   7   3   1       30.92       31.05      1.15 o 
   8   3   1        0.05        0.31      0.36 o 
 -10   4   1        8.49       10.15      0.94 o 
  -9   4   1       24.21       25.71      1.10 o 
  -8   4   1      100.24       98.89      2.07 o 
  -7   4   1      163.23      153.94      2.74 o 
  -6   4   1      720.36      724.29     10.28 o 
  -5   4   1        0.72        0.33      0.26 o 
  -4   4   1      606.31      665.49      9.28 o 
  -3   4   1      145.92      174.37      2.66 o 
  -2   4   1     4504.26     4457.57     84.90 o 
  -1   4   1       61.53       69.71      2.26 o 
   0   4   1       40.67       36.00      1.84 o 
   1   4   1        0.12        0.10      0.17 o 
   2   4   1       16.66       14.18      0.52 o 
   3   4   1       82.06       81.89      3.40 o 
   4   4   1      689.01      684.77      9.93 o 
   5   4   1       17.62       17.01      0.78 o 
   6   4   1      135.93      143.87      2.88 o 
   7   4   1       29.97       31.33      1.21 o 
 -10   5   1       74.19       79.27      2.41 o 
  -9   5   1        7.62        8.27      0.78 o 
  -8   5   1        7.03        6.74      0.56 o 
  -7   5   1      124.33      128.29      2.40 o 
  -6   5   1       18.33       16.86      1.35 o 
  -5   5   1       55.30       49.10      1.09 o 
  -4   5   1      195.82      177.02      2.79 o 
  -3   5   1      155.18      152.02      2.39 o 
  -2   5   1        4.42        6.99      0.70 o 
  -1   5   1      229.14      237.82      6.45 o 
   0   5   1      351.52      359.02      9.34 o 
   1   5   1       44.76       37.64      1.25 o 
   2   5   1       55.75       55.46      1.69 o 
   3   5   1       45.10       48.52      2.35 o 
   4   5   1       32.81       27.66      1.28 o 
   5   5   1       18.07       18.09      1.17 o 
   6   5   1       16.65       20.44      1.30 o 
 -10   6   1      129.73      137.04      4.81 o 
  -9   6   1      120.08      138.79      4.03 o 
  -8   6   1       16.71       14.96      0.74 o 
  -7   6   1       27.77       25.43      1.67 o 
  -6   6   1       45.44       44.76      1.12 o 
  -5   6   1       72.79       78.20      3.78 o 
  -4   6   1       66.26       68.06      1.96 o 
  -3   6   1      175.09      196.77      3.96 o 
  -2   6   1       77.80       71.62      2.63 o 
  -1   6   1       58.42       58.56      2.28 o 
   0   6   1       19.29       19.99      1.28 o 
   1   6   1      435.48      431.01      8.08 o 
   2   6   1        8.58        5.85      0.65 o 
   3   6   1        6.30        4.38      0.65 o 
   4   6   1      223.69      235.31      5.26 o 
   5   6   1        7.16        7.54      0.91 o 
  -8   7   1       83.48       91.28      2.56 o 
  -7   7   1       66.70       71.37      3.93 o 
  -6   7   1       56.39       60.03      1.81 o 
  -5   7   1       34.67       31.48      1.21 o 
  -4   7   1       14.16       16.44      0.86 o 
  -3   7   1       12.01       13.53      1.09 o 
  -2   7   1       23.52       20.82      1.37 o 
  -1   7   1        0.26        0.46      0.43 o 
   0   7   1       67.80       65.65      2.71 o 
   1   7   1       14.81       11.32      1.18 o 
   2   7   1       48.46       47.56      1.74 o 
   3   7   1        1.47        1.19      0.48 o 
   4   7   1       40.16       45.49      1.88 o 
  -8   8   1        0.18        0.18      0.54 o 
  -7   8   1      166.46      182.40      4.13 o 
  -6   8   1        0.28        0.42      0.36 o 
  -5   8   1       68.13       68.62      2.01 o 
  -4   8   1      205.77      198.70      4.24 o 
  -3   8   1       54.14       55.17      2.08 o 
  -2   8   1        4.63        3.51      0.78 o 
  -1   8   1       51.11       49.69      2.37 o 
   0   8   1        4.26        3.16      0.80 o 
   1   8   1       37.25       40.55      2.24 o 
   2   8   1       64.10       67.88      3.14 o 
   3   8   1       18.47       16.94      1.66 o 
  -7   9   1       10.34       14.87      1.53 o 
  -6   9   1        0.27        0.72      0.42 o 
  -5   9   1       16.04       17.86      1.04 o 
  -4   9   1       68.89       67.12      2.07 o 
  -3   9   1       46.79       44.97      1.64 o 
  -2   9   1       67.76       73.40      3.19 o 
  -1   9   1        0.33       -0.30      0.48 o 
   0   9   1        5.23        5.06      1.00 o 
   1   9   1        5.91        6.41      1.10 o 
  -6  10   1       12.03       14.87      1.60 o 
  -5  10   1        4.89        7.95      0.84 o 
  -4  10   1        2.47        3.67      0.71 o 
  -3  10   1       41.31       41.75      1.68 o 
  -2  10   1        8.45       10.93      1.39 o 
  -1  10   1      165.53      172.73      6.02 o 
   0 -10   2        9.28       10.24      1.39 o 
   1 -10   2       40.42       41.34      2.44 o 
   2 -10   2       11.86       11.89      1.47 o 
   3 -10   2        3.33        3.31      0.86 o 
   4 -10   2       11.09       11.49      1.44 o 
   5 -10   2       37.97       43.36      2.61 o 
   6 -10   2       25.38       30.96      2.23 o 
  -2  -9   2        3.75        4.98      0.76 o 
  -1  -9   2       58.07       57.84      2.89 o 
   0  -9   2        1.78        2.13      0.74 o 
   1  -9   2       76.52       76.11      3.30 o 
   2  -9   2       47.69       45.86      2.46 o 
   3  -9   2       24.87       22.05      1.66 o 
   4  -9   2       53.65       45.63      2.49 o 
   5  -9   2        3.63        4.38      0.96 o 
   6  -9   2        8.63        8.09      1.25 o 
   7  -9   2       65.93       73.08      3.59 o 
   8  -9   2       19.27       18.34      1.87 o 
  -4  -8   2        1.53        2.80      0.62 o 
  -3  -8   2        7.26        9.41      0.93 o 
  -2  -8   2        2.33        4.46      0.67 o 
  -1  -8   2       27.68       29.83      1.33 o 
   0  -8   2       14.34       12.15      1.25 o 
   1  -8   2       15.81       15.44      1.31 o 
   2  -8   2      320.14      325.05      9.24 o 
   3  -8   2        5.74        8.22      1.09 o 
   4  -8   2        0.57        0.93      0.66 o 
   5  -8   2      163.53      160.78      5.46 o 
   6  -8   2       41.81       38.06      2.25 o 
   7  -8   2       19.73       21.63      1.77 o 
   8  -8   2       54.16       53.21      2.93 o 
  -5  -7   2        0.01       -0.16      0.44 o 
  -4  -7   2        1.36        1.67      0.51 o 
  -3  -7   2        7.14        7.37      0.80 o 
  -2  -7   2       42.65       42.33      1.56 o 
  -1  -7   2       95.12       90.67      2.41 o 
   0  -7   2      117.66      115.62      3.96 o 
   1  -7   2       49.98       47.55      2.16 o 
   2  -7   2        6.95        6.55      0.90 o 
   3  -7   2      219.04      212.62      5.09 o 
   4  -7   2      149.04      140.73      3.09 o 
   5  -7   2        1.69        2.64      0.41 o 
   6  -7   2       63.06       62.07      2.90 o 
   7  -7   2       27.58       26.71      1.88 o 
   8  -7   2       13.88       15.86      1.02 o 
   9  -7   2        0.22        0.38      0.39 o 
  -6  -6   2       59.36       62.79      2.28 o 
  -5  -6   2      195.58      203.37      4.71 o 
  -4  -6   2       10.56        9.79      0.89 o 
  -3  -6   2       14.05       13.76      1.26 o 
  -2  -6   2        0.50        0.49      0.31 o 
  -1  -6   2       44.55       42.21      1.39 o 
   0  -6   2      109.30      102.53      2.42 o 
   1  -6   2       50.88       49.49      2.07 o 
   2  -6   2      145.00      146.43      2.87 o 
   3  -6   2      346.84      347.42      5.11 o 
   4  -6   2       82.93       85.34      1.60 o 
   5  -6   2      121.64      119.66      2.14 o 
   6  -6   2        4.40        5.01      0.60 o 
   7  -6   2       22.50       24.99      1.13 o 
   8  -6   2      191.32      184.56      4.18 o 
   9  -6   2        8.91       12.41      1.92 o 
  -7  -5   2       37.96       43.05      1.85 o 
  -6  -5   2       48.81       48.45      1.86 o 
  -5  -5   2       17.05       14.40      0.87 o 
  -4  -5   2      107.39      102.53      2.07 o 
  -3  -5   2       90.90       96.69      1.89 o 
  -2  -5   2       40.90       43.86      1.04 o 
  -1  -5   2       31.97       26.57      0.82 o 
   0  -5   2      170.32      165.08      2.62 o 
   1  -5   2       67.16       59.12      1.47 o 
   2  -5   2       88.18       91.13      1.92 o 
   3  -5   2      684.78      714.63      9.92 o 
   4  -5   2     1070.86     1033.67     14.25 o 
   5  -5   2      175.40      175.39      3.63 o 
   6  -5   2       14.76       14.27      0.90 o 
   7  -5   2        7.08        8.27      0.55 o 
   8  -5   2       35.11       34.27      1.41 o 
   9  -5   2       25.00       28.52      1.36 o 
  -7  -4   2       23.05       24.53      1.01 o 
  -6  -4   2        1.77        0.90      0.32 o 
  -5  -4   2      266.83      254.21      4.18 o 
  -4  -4   2      778.59      797.15     11.34 o 
  -3  -4   2      341.16      346.91      5.21 o 
  -2  -4   2      154.34      147.19      2.43 o 
  -1  -4   2      314.46      386.00      5.56 o 
   0  -4   2      389.24      402.01      5.72 o 
   1  -4   2       10.16       14.55      1.05 o 
   2  -4   2      259.30      288.64      4.17 o 
   3  -4   2      430.77      452.64      7.89 o 
   4  -4   2      299.16      330.49      4.86 o 
   5  -4   2      316.23      293.61      4.45 o 
   6  -4   2     1971.24     1965.05     26.84 o 
   7  -4   2       64.95       57.70      1.74 o 
   8  -4   2       39.76       38.24      1.49 o 
   9  -4   2       19.97       21.62      1.20 o 
  -8  -3   2        7.64        5.92      0.62 o 
  -7  -3   2        3.00        3.32      0.46 o 
  -6  -3   2       20.75       19.30      0.80 o 
  -5  -3   2       28.01       27.78      0.89 o 
  -4  -3   2      215.27      217.08      3.48 o 
  -3  -3   2     2503.98     2646.50     35.72 o 
  -2  -3   2      688.92      736.30     10.22 o 
  -1  -3   2       35.24       34.20      0.72 o 
   0  -3   2       28.76       40.48      0.78 o 
   1  -3   2      613.10      648.56     10.99 o 
   2  -3   2        1.43        0.75      0.29 o 
   3  -3   2       67.05       75.56      1.31 o 
   4  -3   2        2.65        2.39      0.23 o 
   5  -3   2       40.81       35.91      0.90 o 
   6  -3   2      516.11      498.42      9.08 o 
   7  -3   2      594.39      576.59     10.52 o 
   8  -3   2        0.51        0.21      0.58 o 
   9  -3   2       33.56       35.45      1.22 o 
  -9  -2   2        0.01        0.05      0.37 o 
  -8  -2   2       72.37       79.98      1.96 o 
  -7  -2   2       20.42       18.70      1.17 o 
  -6  -2   2       21.13       19.09      0.77 o 
  -5  -2   2       43.79       42.81      1.08 o 
  -4  -2   2        0.03        0.37      0.16 o 
  -3  -2   2       28.23       31.28      0.75 o 
  -2  -2   2     4309.19     4321.63     58.46 o 
  -1  -2   2       11.30        7.56      0.26 o 
   0  -2   2      406.41      426.10      5.91 o 
   1  -2   2     1898.56     2017.98     33.42 o 
   2  -2   2      202.58      219.79      3.17 o 
   3  -2   2       18.01       13.45      0.43 o 
   4  -2   2      389.82      394.11     10.87 o 
   5  -2   2       31.68       34.81      1.13 o 
   6  -2   2      214.63      213.93      4.43 o 
   7  -2   2      149.09      142.78      2.67 o 
   8  -2   2       80.86       85.08      1.95 o 
   9  -2   2        3.50        2.94      0.63 o 
  -9  -1   2       15.25       18.76      1.52 o 
  -8  -1   2       11.30       11.30      0.73 o 
  -7  -1   2      198.70      186.24      3.33 o 
  -6  -1   2      116.65      102.96      2.04 o 
  -5  -1   2       11.37       13.24      0.55 o 
  -4  -1   2      591.75      710.45      9.96 o 
  -3  -1   2       29.01       39.95      1.04 o 
  -2  -1   2       82.28       88.92      3.42 o 
  -1  -1   2     7997.43     7279.27    119.26 o 
   0  -1   2       53.51       47.52      0.76 o 
   1  -1   2      516.21      560.98      7.75 o 
   2  -1   2        4.77        6.42      0.24 o 
   4  -1   2      366.56      386.16      5.62 o 
   5  -1   2        9.51       10.86      0.49 o 
   6  -1   2      102.90      103.91      3.40 o 
   7  -1   2       28.67       29.86      1.02 o 
   8  -1   2       15.66       10.84      0.72 o 
   9  -1   2       49.66       56.32      1.65 o 
  -9   0   2       37.57       30.60      1.48 o 
  -8   0   2        0.01       -0.26      0.26 o 
  -7   0   2        6.06        5.47      0.50 o 
  -6   0   2      275.64      265.16      4.21 o 
  -5   0   2      346.92      356.79      5.31 o 
  -4   0   2        0.09        3.75      0.28 o 
  -3   0   2      256.54      293.21      4.22 o 
  -2   0   2       89.90       96.42      1.48 o 
  -1   0   2     1774.82     1817.61     30.07 o 
   0   0   2       87.28      100.35      2.57 o 
   2   0   2     1219.04     1225.95     16.63 o 
   3   0   2       13.57       12.00      0.42 o 
   4   0   2      294.09      327.36      4.88 o 
   5   0   2      447.25      445.56      6.60 o 
   6   0   2      133.57      114.37      2.23 o 
   7   0   2      111.15      114.12      2.35 o 
   8   0   2       64.26       65.22      2.31 o 
   9   0   2        4.77        5.43      0.63 o 
 -10   1   2       11.11       16.31      1.21 o 
  -9   1   2        9.51        9.26      0.89 o 
  -8   1   2      208.14      204.10      3.61 o 
  -7   1   2        0.57        1.57      0.31 o 
  -6   1   2       49.11       50.29      1.19 o 
  -5   1   2      173.60      174.98      2.82 o 
  -4   1   2     1698.55     1788.08     24.19 o 
  -3   1   2       44.94       57.64      1.03 o 
  -2   1   2      718.67      764.72     10.40 o 
  -1   1   2       44.98       44.53      1.21 o 
   0   1   2      102.02      104.92      8.69 o 
   1   1   2       17.82       19.27      0.46 o 
   2   1   2      190.69      187.70      2.86 o 
   3   1   2      279.29      276.29      4.15 o 
   4   1   2      724.14      731.07     10.35 o 
   5   1   2       42.67       46.04      1.18 o 
   6   1   2       38.19       39.26      1.16 o 
   7   1   2        3.84        3.31      0.46 o 
   8   1   2       10.54       11.76      0.81 o 
 -10   2   2        3.27        1.59      0.52 o 
  -9   2   2        3.14        2.02      0.54 o 
  -8   2   2        2.28        1.92      0.36 o 
  -7   2   2       33.81       30.51      0.94 o 
  -6   2   2        8.80        6.72      0.43 o 
  -5   2   2      274.06      279.66      4.21 o 
  -4   2   2      362.78      416.09      5.92 o 
  -3   2   2      835.92      915.28     12.47 o 
  -2   2   2      110.79      134.04      1.99 o 
  -1   2   2     5560.12     4933.66    148.23 o 
   0   2   2       12.06        9.11      0.27 o 
   1   2   2      535.75      589.17      8.16 o 
   2   2   2        7.13        8.22      0.36 o 
   3   2   2        8.48        7.02      0.48 o 
   4   2   2       75.20       77.83      3.16 o 
   5   2   2     1150.16     1166.45     16.37 o 
   6   2   2       26.94       25.33      0.96 o 
   7   2   2        8.97        8.11      0.79 o 
   8   2   2       32.51       36.26      1.31 o 
 -10   3   2       27.66       29.47      2.40 o 
  -9   3   2       29.83       27.56      1.27 o 
  -8   3   2        0.84        1.30      0.33 o 
  -7   3   2        8.58        7.65      0.73 o 
  -6   3   2       10.54        7.61      0.71 o 
  -5   3   2        8.28       12.25      0.47 o 
  -4   3   2      375.04      387.79      5.56 o 
  -3   3   2       80.29       96.53      1.58 o 
  -2   3   2      908.50     1001.31     13.61 o 
  -1   3   2        0.44        1.22      0.26 o 
   0   3   2      240.83      237.95      3.47 o 
   1   3   2     1640.60     1733.68     23.46 o 
   2   3   2      188.81      198.43      3.12 o 
   3   3   2        0.40        0.22      0.16 o 
   4   3   2      417.10      437.70      6.56 o 
   5   3   2        0.52        0.31      0.26 o 
   6   3   2       64.76       66.45      1.67 o 
   7   3   2       12.89       13.39      0.83 o 
 -10   4   2        3.56        3.94      0.68 o 
  -9   4   2      111.48      105.89      2.78 o 
  -8   4   2       13.15       12.04      0.67 o 
  -7   4   2       17.91       20.61      1.92 o 
  -6   4   2       90.61       79.93      4.11 o 
  -5   4   2        0.32        0.11      0.13 o 
  -4   4   2       92.01       77.91      1.42 o 
  -3   4   2      231.77      249.67      3.67 o 
  -2   4   2       21.92       21.96      0.56 o 
  -1   4   2       76.29       86.51      2.68 o 
   0   4   2        1.99        0.88      0.12 o 
   1   4   2       71.03       74.15      1.37 o 
   2   4   2      367.21      369.70      6.74 o 
   3   4   2      176.16      174.11      2.97 o 
   4   4   2        6.38        6.06      0.49 o 
   5   4   2      199.66      202.38      3.63 o 
   6   4   2        0.68        0.94      0.37 o 
   7   4   2        9.87        9.96      1.31 o 
 -10   5   2        6.93        8.89      0.90 o 
  -9   5   2       56.22       57.33      1.86 o 
  -8   5   2       25.93       25.23      0.92 o 
  -7   5   2       44.21       41.64      1.14 o 
  -5   5   2        7.21        7.85      0.41 o 
  -4   5   2       72.03       83.15      4.58 o 
  -3   5   2        9.78        7.09      0.30 o 
  -2   5   2      554.91      549.38     13.74 o 
  -1   5   2      534.19      560.49     14.02 o 
   0   5   2       12.08        7.89      0.77 o 
   1   5   2        0.32        0.31      0.25 o 
   2   5   2        9.36       11.51      0.79 o 
   3   5   2       61.95       64.73      1.99 o 
   4   5   2       89.38       93.56      2.66 o 
   5   5   2       13.05       15.38      1.14 o 
   6   5   2       13.94       14.52      1.21 o 
 -10   6   2       43.34       47.30      1.78 o 
  -9   6   2       16.07       20.53      1.28 o 
  -8   6   2        3.35        4.06      0.56 o 
  -7   6   2       93.33       88.78      1.85 o 
  -6   6   2      328.65      316.08      4.86 o 
  -5   6   2       17.16       14.16      0.77 o 
  -4   6   2       52.81       43.00      1.34 o 
  -3   6   2      196.76      178.12      8.46 o 
  -2   6   2      563.44      485.60     12.46 o 
  -1   6   2      163.84      149.33      4.54 o 
   0   6   2      305.66      275.61      7.61 o 
   1   6   2       65.38       59.39      2.69 o 
   2   6   2       30.33       27.40      1.22 o 
   3   6   2       90.46       86.36      2.53 o 
   4   6   2      110.02      121.03      3.31 o 
   5   6   2        4.67        4.91      0.80 o 
  -9   7   2      138.62      156.83      5.31 o 
  -8   7   2      136.02      141.32      4.77 o 
  -7   7   2       13.49       11.75      0.84 o 
  -6   7   2       54.73       46.17      1.56 o 
  -5   7   2       23.35       26.22      1.09 o 
  -4   7   2      171.84      166.01      3.60 o 
  -3   7   2      499.69      491.87      8.99 o 
  -2   7   2        8.19        5.44      0.80 o 
  -1   7   2       11.92       12.45      1.12 o 
   0   7   2        4.33        5.79      0.88 o 
   1   7   2      123.45      109.33      3.91 o 
   2   7   2      133.36      118.03      3.14 o 
   3   7   2       23.74       22.63      2.41 o 
   4   7   2        8.20       10.65      1.07 o 
  -8   8   2       47.00       48.17      2.45 o 
  -7   8   2       91.42       89.05      2.49 o 
  -6   8   2       74.38       76.87      2.22 o 
  -5   8   2        4.29        4.23      0.90 o 
  -4   8   2       29.78       32.87      1.59 o 
  -3   8   2       12.21       10.35      0.78 o 
  -2   8   2      191.64      188.22      5.87 o 
  -1   8   2        7.97        8.89      1.10 o 
   0   8   2      108.90      101.33      3.82 o 
   1   8   2        5.60        6.35      1.04 o 
   2   8   2       66.00       55.32      2.77 o 
   3   8   2        8.39        8.97      1.12 o 
  -7   9   2       25.81       22.51      1.34 o 
  -6   9   2      164.89      170.98      4.01 o 
  -5   9   2       53.67       51.86      1.81 o 
  -4   9   2        0.86        0.51      0.37 o 
  -3   9   2       12.76       12.49      0.92 o 
  -2   9   2       14.62       14.60      1.43 o 
  -1   9   2        9.36       10.60      1.29 o 
   0   9   2       29.43       32.94      2.07 o 
   1   9   2        0.82        0.03      0.56 o 
  -6  10   2       27.11       32.64      1.51 o 
  -5  10   2       24.22       26.19      1.34 o 
  -4  10   2       88.00       91.59      2.76 o 
  -3  10   2        1.75        0.90      0.63 o 
  -2  10   2       47.45       48.13      2.64 o 
  -1  10   2        1.83        3.97      0.98 o 
   0 -10   3        0.08        0.73      0.66 o 
   1 -10   3       60.29       60.69      3.08 o 
   2 -10   3        5.31        4.94      1.02 o 
   3 -10   3        6.91       10.77      1.44 o 
   4 -10   3       26.49       27.58      2.00 o 
   5 -10   3       38.59       37.07      2.41 o 
   6 -10   3       24.76       22.83      1.93 o 
  -2  -9   3       44.29       43.30      2.33 o 
  -1  -9   3       16.93       14.83      1.51 o 
   0  -9   3      187.71      195.29      6.36 o 
   1  -9   3       89.70       78.69      3.39 o 
   2  -9   3      151.73      156.17      5.43 o 
   3  -9   3        0.05        0.26      0.57 o 
   4  -9   3       10.20        8.88      1.22 o 
   5  -9   3       56.26       54.28      2.83 o 
   6  -9   3       99.16       95.38      4.11 o 
   7  -9   3       21.56       22.29      1.89 o 
  -4  -8   3       14.21       18.08      1.26 o 
  -3  -8   3        0.06        2.04      1.03 o 
  -2  -8   3       16.59       16.80      1.06 o 
  -1  -8   3      155.43      156.97      3.72 o 
   0  -8   3       25.75       29.12      1.80 o 
   1  -8   3      307.20      299.65      8.62 o 
   2  -8   3      845.17      863.95     21.97 o 
   3  -8   3       19.38       18.15      0.91 o 
   4  -8   3        2.53        2.88      0.80 o 
   5  -8   3        0.83        0.42      0.52 o 
   6  -8   3       10.72        9.74      1.27 o 
   7  -8   3      126.68      122.31      4.81 o 
   8  -8   3       20.36       19.28      1.87 o 
  -5  -7   3        5.93        5.70      0.79 o 
  -4  -7   3        4.05        2.45      0.77 o 
  -3  -7   3       46.73       45.24      1.68 o 
  -2  -7   3      105.82      105.31      2.74 o 
  -1  -7   3       43.38       42.84      1.50 o 
   0  -7   3        6.17        6.23      0.88 o 
   1  -7   3       38.53       35.02      1.85 o 
   2  -7   3      664.78      666.87     17.09 o 
   3  -7   3      929.15      977.21     16.84 o 
   4  -7   3       14.49       16.05      1.19 o 
   5  -7   3        0.12        0.52      0.48 o 
   6  -7   3       55.76       57.77      1.75 o 
   7  -7   3        9.63       10.81      0.81 o 
   8  -7   3       50.01       52.39      3.82 o 
   9  -7   3       12.84       13.24      1.03 o 
  -6  -6   3       92.50       86.85      2.71 o 
  -5  -6   3        2.35        2.74      0.60 o 
  -4  -6   3       51.10       45.49      1.70 o 
  -3  -6   3       20.06       19.34      1.01 o 
  -2  -6   3       24.89       21.41      1.00 o 
  -1  -6   3      124.43      114.31      6.24 o 
   0  -6   3       21.97       19.19      0.86 o 
   1  -6   3       23.60       22.31      0.77 o 
   2  -6   3        0.16        0.20      0.17 o 
   3  -6   3        3.08        4.31      0.30 o 
   4  -6   3      502.32      496.47      7.15 o 
   5  -6   3      284.94      289.88      5.55 o 
   6  -6   3      101.54       98.33      2.47 o 
   7  -6   3      111.93      111.94      2.84 o 
   8  -6   3       33.32       33.30      1.42 o 
   9  -6   3        1.77        2.64      0.57 o 
  -7  -5   3        0.46        1.72      0.53 o 
  -6  -5   3       14.10       12.15      0.76 o 
  -5  -5   3      358.02      352.93      5.63 o 
  -4  -5   3        0.86        1.82      0.34 o 
  -3  -5   3      394.30      413.73      6.19 o 
  -2  -5   3      154.35      149.24      2.61 o 
  -1  -5   3      424.78      432.21      6.28 o 
   0  -5   3      448.43      450.10      6.46 o 
   1  -5   3        5.72        2.71      0.30 o 
   2  -5   3       30.80       24.97      1.33 o 
   3  -5   3       94.40       97.20      1.68 o 
   4  -5   3      370.89      365.47     29.33 o 
   5  -5   3      501.53      506.38      7.33 o 
   6  -5   3       13.68       12.66      0.56 o 
   7  -5   3       71.63       69.54      2.05 o 
   8  -5   3       86.72       88.55      2.53 o 
   9  -5   3       25.97       29.04      1.44 o 
  -8  -4   3        9.71       11.82      1.29 o 
  -7  -4   3        1.51        1.63      0.39 o 
  -6  -4   3        5.61        5.77      0.54 o 
  -5  -4   3       41.58       42.94      1.19 o 
  -4  -4   3       35.39       34.98      1.00 o 
  -3  -4   3      355.57      367.82      5.48 o 
  -2  -4   3       14.53       17.97      0.58 o 
  -1  -4   3        0.12        1.04      0.18 o 
   0  -4   3      593.30      645.52      8.98 o 
   1  -4   3       68.77       65.49      1.50 o 
   2  -4   3       18.46       14.21      0.48 o 
   3  -4   3      196.01      200.79      3.75 o 
   4  -4   3       77.29       76.02      1.42 o 
   5  -4   3      201.18      200.05      3.21 o 
   6  -4   3       95.58       91.63      1.92 o 
   7  -4   3       47.97       44.70      1.20 o 
   8  -4   3       72.68       70.24      2.16 o 
   9  -4   3       44.75       47.47      1.81 o 
  -8  -3   3       10.73        9.31      0.72 o 
  -7  -3   3       13.72       13.48      0.74 o 
  -6  -3   3        0.22        0.73      0.63 o 
  -5  -3   3       28.18       30.64      0.92 o 
  -4  -3   3      143.48      157.40      4.63 o 
  -3  -3   3      293.70      312.04      4.65 o 
  -2  -3   3      902.29      952.06     13.08 o 
  -1  -3   3        0.05        0.65      0.14 o 
   0  -3   3      388.82      410.22      5.76 o 
   1  -3   3       74.63       85.00      1.78 o 
   2  -3   3       72.76       83.79      2.25 o 
   3  -3   3       85.37       77.23      1.35 o 
   4  -3   3      197.76      187.17      2.94 o 
   5  -3   3      129.18      127.96      2.24 o 
   6  -3   3      148.35      136.38      2.45 o 
   7  -3   3       20.79       20.18      0.80 o 
   8  -3   3       30.91       28.75      1.29 o 
   9  -3   3        8.17       10.13      0.95 o 
  -9  -2   3       11.73       13.50      1.12 o 
  -8  -2   3       28.35       29.13      1.19 o 
  -7  -2   3      108.47      108.10      2.25 o 
  -6  -2   3        0.02        0.57      0.38 o 
  -5  -2   3      158.32      159.72      2.73 o 
  -4  -2   3       53.33       57.33      1.65 o 
  -3  -2   3      412.23      445.65      6.35 o 
  -2  -2   3        1.21        3.04      0.22 o 
  -1  -2   3      157.06      143.64      2.16 o 
   0  -2   3      649.55      690.12      9.43 o 
   1  -2   3     2167.88     2298.28     31.23 o 
   2  -2   3        4.56        4.18      0.40 o 
   3  -2   3       21.83       27.73      0.65 o 
   4  -2   3        2.54        5.41      0.47 o 
   5  -2   3        6.90        4.62      0.35 o 
   7  -2   3       28.32       26.72      0.94 o 
   8  -2   3        5.50        5.74      0.56 o 
   9  -2   3       50.84       56.75      2.67 o 
  -9  -1   3       44.91       51.62      1.96 o 
  -8  -1   3        0.24        0.20      0.40 o 
  -7  -1   3       34.00       32.54      1.04 o 
  -6  -1   3      249.64      240.75      7.47 o 
  -5  -1   3       35.42       34.91      1.15 o 
  -4  -1   3       72.48       64.83      1.60 o 
  -3  -1   3     2109.22     2164.57     36.26 o 
  -2  -1   3      211.86      226.98      3.28 o 
  -1  -1   3     4846.95     4616.85     83.35 o 
   0  -1   3      766.58      830.24     11.30 o 
   1  -1   3     1139.76     1212.30     16.49 o 
   2  -1   3      166.11      181.17      2.69 o 
   3  -1   3      408.18      425.79      6.06 o 
   4  -1   3        1.66        0.11      0.13 o 
   5  -1   3      108.17      104.58      5.53 o 
   6  -1   3       29.29       22.14      1.40 o 
   7  -1   3      234.91      210.41      3.67 o 
   8  -1   3       59.50       56.85      1.57 o 
   9  -1   3       38.25       45.06      1.47 o 
  -9   0   3        0.03        0.16      0.38 o 
  -8   0   3        0.07        1.00      0.31 o 
  -7   0   3      131.75      124.28      2.39 o 
  -6   0   3      110.87      111.02      2.08 o 
  -5   0   3       41.00       40.69      0.97 o 
  -4   0   3      136.82      126.12      2.07 o 
  -3   0   3      151.88      149.66      2.29 o 
  -2   0   3      624.10      653.79      8.95 o 
  -1   0   3      632.54      662.23      9.09 o 
   0   0   3     7067.19     6416.16    149.47 o 
   1   0   3       16.61       16.24      0.93 o 
   2   0   3      111.21      124.97      2.48 o 
   3   0   3       75.17       69.65      1.32 o 
   4   0   3      941.04      987.79     13.72 o 
   5   0   3      188.95      189.31      3.18 o 
   6   0   3      256.08      234.92      3.93 o 
   7   0   3        0.87        0.30      0.29 o 
   8   0   3       85.74       88.13      2.12 o 
   9   0   3       10.14       10.91      0.83 o 
 -10   1   3        0.39       -0.24      0.40 o 
  -9   1   3        0.61        0.45      0.41 o 
  -8   1   3        2.70        2.95      0.42 o 
  -7   1   3        1.46        0.95      0.27 o 
  -6   1   3      308.60      284.54      4.40 o 
  -5   1   3     1058.55     1163.89     15.99 o 
  -4   1   3       97.71      113.84      1.88 o 
  -3   1   3        1.11       -0.19      0.19 o 
  -2   1   3       40.91       44.30      0.76 o 
  -1   1   3      138.41      151.81      3.37 o 
   0   1   3      198.72      219.35      5.55 o 
   1   1   3      132.54      132.22      2.06 o 
   2   1   3       52.32       44.66      0.94 o 
   3   1   3       63.90       83.21      1.57 o 
   4   1   3      306.93      306.63      4.72 o 
   5   1   3      114.48      113.95      2.21 o 
   6   1   3        8.60        7.87      0.58 o 
   7   1   3       17.92       20.25      0.89 o 
   8   1   3       24.49       22.04      1.02 o 
 -10   2   3      105.54      110.99      3.12 o 
  -9   2   3        0.65        0.52      0.37 o 
  -8   2   3        0.41        0.51      0.36 o 
  -7   2   3        0.17        0.20      0.25 o 
  -6   2   3      252.92      221.70      3.53 o 
  -5   2   3       65.02       50.34      1.07 o 
  -4   2   3     1921.82     2107.60     28.43 o 
  -3   2   3     1245.50     1310.07     17.74 o 
  -2   2   3        2.78        2.35      0.20 o 
  -1   2   3      183.93      188.67      3.38 o 
   0   2   3        9.55       11.61      0.41 o 
   1   2   3       90.61       80.34      2.06 o 
   2   2   3       39.46       26.55      0.70 o 
   3   2   3        1.03        0.96      0.22 o 
   4   2   3       28.96       32.59      1.11 o 
   5   2   3      270.69      260.88      4.30 o 
   6   2   3       13.08       13.89      0.76 o 
   7   2   3       51.54       52.07      1.55 o 
   8   2   3       19.74       23.44      1.16 o 
 -10   3   3       10.87       12.46      1.03 o 
  -9   3   3       40.25       40.51      1.58 o 
  -8   3   3      268.23      267.12      5.38 o 
  -7   3   3       69.57       64.94      1.46 o 
  -6   3   3      107.50      113.26      2.05 o 
  -5   3   3        5.15        5.81      0.59 o 
  -4   3   3       79.64       64.33      2.47 o 
  -3   3   3     2228.82     2400.84     33.19 o 
  -2   3   3     1157.80     1207.86     16.38 o 
  -1   3   3      248.71      229.49      4.04 o 
   0   3   3        6.52       11.48      0.56 o 
   1   3   3       29.96       35.31      0.79 o 
   2   3   3       93.09       82.64      1.56 o 
   3   3   3       95.17       89.71      1.75 o 
   4   3   3        0.38        0.49      0.25 o 
   5   3   3        0.27        0.08      0.25 o 
   6   3   3        6.52        5.94      0.57 o 
   7   3   3       62.92       65.45      1.78 o 
 -10   4   3        0.31        0.40      0.45 o 
  -9   4   3        5.70        4.35      0.99 o 
  -8   4   3       49.38       45.03      2.45 o 
  -7   4   3      207.61      223.19      3.67 o 
  -6   4   3      166.57      170.44      2.84 o 
  -4   4   3        7.93        7.45      0.41 o 
  -3   4   3        4.79        3.48      0.23 o 
  -2   4   3        7.25       11.16      0.84 o 
  -1   4   3     1086.56     1129.61     27.17 o 
   0   4   3       52.47       34.55      0.83 o 
   1   4   3       73.38       64.15      1.25 o 
   2   4   3       94.65      103.64      1.90 o 
   3   4   3      111.40      113.84      2.16 o 
   4   4   3       11.41       13.46      0.69 o 
   5   4   3       88.42       90.87      2.04 o 
   6   4   3       23.84       27.66      1.42 o 
 -10   5   3       58.23       67.78      2.22 o 
  -9   5   3        3.51        3.30      0.58 o 
  -8   5   3       75.08       74.67      2.10 o 
  -7   5   3        5.40        3.97      0.59 o 
  -6   5   3       42.90       52.81      1.21 o 
  -5   5   3       52.50       51.61      1.13 o 
  -4   5   3      180.78      181.43      2.87 o 
  -3   5   3       14.46       12.73      0.46 o 
  -2   5   3      117.78      118.42      3.59 o 
  -1   5   3       20.43       18.16      1.07 o 
   0   5   3       75.81       73.17      2.62 o 
   1   5   3       73.39       74.63      2.02 o 
   2   5   3       57.63       65.09      1.92 o 
   3   5   3       58.07       53.27      3.10 o 
   4   5   3       50.28       55.19      1.96 o 
   5   5   3       12.88       13.26      1.10 o 
   6   5   3        4.50        5.39      0.84 o 
 -10   6   3       20.50       20.30      1.77 o 
  -9   6   3       27.81       31.55      1.37 o 
  -8   6   3      125.48      119.00      2.88 o 
  -7   6   3        9.45       10.88      0.61 o 
  -6   6   3      101.28       78.90      4.54 o 
  -5   6   3      101.81       70.99      1.90 o 
  -4   6   3       29.86       25.85      1.01 o 
  -3   6   3       45.12       49.98      1.51 o 
  -2   6   3        1.82        3.08      0.59 o 
  -1   6   3      162.67      162.95      4.88 o 
   0   6   3        0.77        3.40      0.67 o 
   1   6   3       14.79       10.30      1.08 o 
   2   6   3        1.52        2.98      0.53 o 
   3   6   3       89.13       92.69      2.69 o 
   4   6   3        0.64        2.01      0.55 o 
   5   6   3      111.45      122.98      3.52 o 
  -9   7   3       12.30       13.48      1.49 o 
  -8   7   3        9.64       12.07      1.30 o 
  -7   7   3       30.67       33.21      1.91 o 
  -6   7   3      100.02       97.34      2.51 o 
  -5   7   3       69.42       63.45      3.01 o 
  -4   7   3       38.49       28.95      1.15 o 
  -3   7   3       56.69       51.75      1.62 o 
  -2   7   3        0.08       -0.21      0.34 o 
  -1   7   3       96.08       93.73      3.38 o 
   0   7   3       18.07       20.84      1.47 o 
   1   7   3        0.65        1.27      0.57 o 
   2   7   3       26.87       26.28      1.80 o 
   3   7   3        5.39        6.26      0.80 o 
   4   7   3        0.11        0.47      0.51 o 
  -9   8   3        4.31        4.44      1.02 o 
  -8   8   3       28.34       32.32      2.03 o 
  -7   8   3        3.86        3.65      0.87 o 
  -6   8   3       78.26       72.83      2.16 o 
  -5   8   3       76.87       77.37      3.51 o 
  -4   8   3       12.87        9.37      0.77 o 
  -3   8   3      134.69      133.22      3.20 o 
  -2   8   3       18.50       14.16      1.29 o 
  -1   8   3       10.58       11.63      1.19 o 
   0   8   3       95.42       94.62      3.69 o 
   1   8   3       54.01       58.98      2.81 o 
   2   8   3        0.29        0.02      0.66 o 
  -8   9   3      154.93      173.71      5.77 o 
  -7   9   3       24.98       28.41      1.93 o 
  -6   9   3       37.11       37.10      1.54 o 
  -5   9   3        2.04        1.14      0.43 o 
  -4   9   3       57.46       61.70      2.01 o 
  -3   9   3        1.78        2.26      0.49 o 
  -2   9   3       23.87       21.50      1.60 o 
  -1   9   3        1.17        1.33      0.65 o 
   0   9   3        0.01       -0.15      0.50 o 
   1   9   3       18.73       20.00      1.69 o 
  -6  10   3       66.80       81.86      3.55 o 
  -5  10   3      155.66      163.46      4.02 o 
  -4  10   3        0.08        0.50      0.41 o 
  -3  10   3       42.27       39.80      1.71 o 
  -2  10   3        6.45        6.87      1.16 o 
   0 -10   4      184.28      184.08      6.37 o 
   1 -10   4       41.89       44.61      2.61 o 
   2 -10   4       64.39       61.82      3.14 o 
   3 -10   4       91.36       89.94      4.02 o 
   4 -10   4        0.03        0.71      0.58 o 
   5 -10   4       11.71       12.61      1.58 o 
   6 -10   4       42.13       41.62      2.67 o 
  -2  -9   4       21.11       22.10      1.24 o 
  -1  -9   4       67.91       64.22      3.06 o 
   0  -9   4        0.99        1.06      0.65 o 
   1  -9   4       68.04       68.52      3.16 o 
   2  -9   4        1.89        0.56      0.60 o 
   3  -9   4        0.29       -0.14      0.46 o 
   4  -9   4       20.78       22.15      1.75 o 
   5  -9   4        0.00        0.49      0.53 o 
   6  -9   4        2.31        1.61      0.73 o 
   7  -9   4        5.70        7.48      1.31 o 
  -4  -8   4        4.96        5.41      0.75 o 
  -3  -8   4        0.21        0.01      0.36 o 
  -2  -8   4       30.81       34.62      1.46 o 
  -1  -8   4       14.10       14.55      0.97 o 
   0  -8   4       26.26       25.87      1.75 o 
   1  -8   4      236.40      226.79      6.95 o 
   2  -8   4        0.11        0.16      0.52 o 
   3  -8   4       93.88       91.13      3.67 o 
   4  -8   4        4.93        4.25      0.87 o 
   5  -8   4        6.37        5.84      1.06 o 
   6  -8   4       40.07       42.22      2.54 o 
   7  -8   4        0.81        0.17      0.60 o 
   8  -8   4        0.37       -0.48      0.48 o 
  -5  -7   4        0.12       -0.30      0.36 o 
  -4  -7   4        1.04        1.25      0.47 o 
  -3  -7   4        3.37        3.53      0.57 o 
  -2  -7   4       69.22       72.63      2.12 o 
  -1  -7   4       35.24       34.18      1.74 o 
   0  -7   4       96.75       91.32      4.08 o 
   1  -7   4       88.89       84.31      3.22 o 
   2  -7   4      169.72      176.87      5.56 o 
   3  -7   4      101.51      100.70      3.74 o 
   4  -7   4      302.67      284.06      8.29 o 
   5  -7   4       12.29       12.06      0.74 o 
   7  -7   4       54.25       53.13      1.80 o 
   8  -7   4       17.35       17.27      1.08 o 
  -6  -6   4       16.74       12.60      1.08 o 
  -5  -6   4       92.92       92.96      2.67 o 
  -4  -6   4      181.82      180.46      4.10 o 
  -3  -6   4        0.63        0.49      0.33 o 
  -2  -6   4       97.99       97.38      4.45 o 
  -1  -6   4        2.94        3.19      0.32 o 
   0  -6   4       57.64       52.00      1.15 o 
   1  -6   4       19.56       21.40      0.81 o 
   2  -6   4       97.22       93.61      2.17 o 
   3  -6   4      360.40      363.27      5.67 o 
   4  -6   4      268.19      265.83      5.16 o 
   5  -6   4      141.16      140.38      3.16 o 
   6  -6   4       33.97       34.60      1.95 o 
   7  -6   4      200.39      207.51      5.68 o 
   8  -6   4        8.68       10.28      0.90 o 
   9  -6   4       16.53       18.48      1.23 o 
  -7  -5   4        2.37        4.09      0.70 o 
  -6  -5   4       21.94       23.12      0.95 o 
  -5  -5   4      185.14      177.85      3.22 o 
  -4  -5   4        7.46        9.43      0.58 o 
  -3  -5   4      109.37      105.04      2.01 o 
  -2  -5   4      528.03      506.32      7.34 o 
  -1  -5   4      213.28      222.93      3.48 o 
   0  -5   4       25.46       25.26      0.85 o 
   1  -5   4       14.58       14.25      0.63 o 
   2  -5   4      170.22      163.00      2.59 o 
   3  -5   4      146.38      152.92      3.01 o 
   4  -5   4      439.72      437.26      7.52 o 
   5  -5   4      427.36      416.89      7.75 o 
   6  -5   4        0.43        0.60      0.31 o 
   7  -5   4       16.37       13.83      0.94 o 
   8  -5   4      112.00      114.40      4.01 o 
   9  -5   4       74.32       76.40      2.44 o 
  -8  -4   4       34.08       37.72      1.80 o 
  -7  -4   4       57.01       66.13      1.73 o 
  -6  -4   4       23.12       22.66      0.96 o 
  -5  -4   4       31.76       33.04      1.02 o 
  -4  -4   4      905.64      930.88     13.09 o 
  -3  -4   4       15.07       13.33      0.55 o 
  -2  -4   4        4.96        4.28      0.32 o 
  -1  -4   4       37.83       34.51      0.81 o 
   0  -4   4     1488.77     1577.54     21.39 o 
   1  -4   4       37.72       34.16      1.15 o 
   2  -4   4        2.67        5.17      0.25 o 
   3  -4   4       40.33       40.55      0.84 o 
   4  -4   4        0.49        1.14      0.27 o 
   5  -4   4      358.92      358.44      6.84 o 
   6  -4   4      381.85      380.18      7.26 o 
   7  -4   4      100.90       91.65      2.51 o 
   8  -4   4        1.66        3.06      0.57 o 
   9  -4   4       20.97       21.22      1.26 o 
  -8  -3   4        2.47        2.98      0.59 o 
  -7  -3   4       37.73       35.21      1.14 o 
  -6  -3   4       26.90       21.71      0.82 o 
  -5  -3   4      285.41      252.79      8.55 o 
  -4  -3   4      144.53      131.89      5.45 o 
  -3  -3   4       24.17       29.02      0.76 o 
  -2  -3   4      778.57      841.24     11.61 o 
  -1  -3   4      263.08      268.36      4.21 o 
   0  -3   4      255.89      280.27      4.04 o 
   1  -3   4     1570.04     1643.69     27.42 o 
   2  -3   4      376.36      386.03      5.49 o 
   3  -3   4      149.80      185.44      2.84 o 
   4  -3   4      474.50      486.50      6.98 o 
   5  -3   4        3.16        1.99      0.25 o 
   6  -3   4      172.62      161.32      2.82 o 
   7  -3   4        7.26        7.27      0.72 o 
   8  -3   4       49.63       47.86      1.76 o 
   9  -3   4       71.80       70.58      2.92 o 
  -9  -2   4        7.32        7.01      0.88 o 
  -8  -2   4      120.73      110.32      2.98 o 
  -7  -2   4       42.83       44.12      1.24 o 
  -6  -2   4       27.66       22.59      2.51 o 
  -5  -2   4       33.58       31.94      1.13 o 
  -4  -2   4       14.83       12.40      0.64 o 
  -3  -2   4        8.81       19.09      0.75 o 
  -2  -2   4      161.73      161.18      3.05 o 
  -1  -2   4       82.42       86.97      2.30 o 
   0  -2   4      323.75      362.38      5.08 o 
   1  -2   4      158.82      173.41      3.28 o 
   2  -2   4     1298.13     1449.14     19.69 o 
   3  -2   4      711.72      726.60     10.09 o 
   4  -2   4       10.17       20.19      0.61 o 
   5  -2   4      245.04      231.32      3.69 o 
   6  -2   4        1.78        1.24      0.27 o 
   7  -2   4      107.32       90.00      2.49 o 
   8  -2   4        0.04        0.13      0.36 o 
   9  -2   4       37.48       37.38      1.63 o 
  -9  -1   4        0.56        1.08      0.49 o 
  -8  -1   4        6.99        5.13      0.87 o 
  -7  -1   4      600.12      573.44      8.48 o 
  -6  -1   4       41.57       46.96      1.16 o 
  -5  -1   4       21.82       27.66      0.77 o 
  -4  -1   4      609.66      645.51      9.04 o 
  -3  -1   4       29.02       34.60      0.74 o 
  -2  -1   4      435.60      446.61      6.22 o 
  -1  -1   4        0.47        0.15      0.08 o 
   0  -1   4     4449.20     4165.82     96.62 o 
   1  -1   4        6.37       10.58      0.46 o 
   2  -1   4     1159.98     1235.50     16.79 o 
   3  -1   4     1963.76     2186.04     29.55 o 
   4  -1   4      278.86      266.01      4.08 o 
   5  -1   4        1.70        3.01      0.45 o 
   6  -1   4      150.02      142.14      2.63 o 
   7  -1   4      178.82      161.65      3.04 o 
   8  -1   4        8.72        6.77      0.63 o 
   9  -1   4        1.62        1.88      0.53 o 
 -10   0   4        6.63        8.82      0.98 o 
  -9   0   4       45.38       41.00      1.66 o 
  -8   0   4        5.78        3.84      0.59 o 
  -7   0   4       51.66       38.19      1.13 o 
  -6   0   4       24.32       22.48      0.75 o 
  -5   0   4      585.77      571.22      8.14 o 
  -4   0   4        0.33        2.18      0.24 o 
  -3   0   4      534.45      533.98      7.41 o 
  -2   0   4      265.55      273.10      4.79 o 
  -1   0   4      904.00      947.36     12.86 o 
   1   0   4       64.43       50.64      0.95 o 
   2   0   4      155.44      157.00      3.07 o 
   3   0   4      103.58       95.79      2.68 o 
   4   0   4       19.54       25.50      1.41 o 
   5   0   4        2.20        1.09      0.25 o 
   6   0   4      157.24      151.03      2.81 o 
   7   0   4       41.39       44.80      1.63 o 
   8   0   4       31.76       30.54      1.32 o 
 -10   1   4       15.21       16.65      1.22 o 
  -9   1   4       28.98       30.43      1.40 o 
  -8   1   4        3.20        3.44      0.58 o 
  -7   1   4      142.38      123.05      2.32 o 
  -6   1   4      159.36      172.80      2.91 o 
  -5   1   4      110.50      113.95      1.97 o 
  -4   1   4      167.87      162.14      2.52 o 
  -3   1   4       46.00       43.63      0.80 o 
  -2   1   4      275.45      284.74      9.26 o 
  -1   1   4     1672.19     1721.53     23.17 o 
   0   1   4      221.66      221.39      3.98 o 
   1   1   4     1573.60     1646.31     22.31 o 
   2   1   4        6.10        2.52      0.25 o 
   3   1   4       75.82       77.40      1.52 o 
   4   1   4      527.92      549.98      8.02 o 
   5   1   4      156.38      153.11      3.10 o 
   6   1   4        2.67        2.99      0.43 o 
   7   1   4        1.82        1.83      0.40 o 
   8   1   4        1.35        2.33      0.47 o 
 -10   2   4       10.27       12.18      1.07 o 
  -9   2   4        6.12        6.19      0.75 o 
  -8   2   4       13.14       10.44      1.47 o 
  -7   2   4       56.37       52.30      1.34 o 
  -6   2   4      152.53      137.82      2.39 o 
  -5   2   4      472.28      465.06      6.67 o 
  -4   2   4       46.85       51.07      0.99 o 
  -3   2   4       14.01       12.93      0.51 o 
  -2   2   4        0.08       -0.01      0.15 o 
  -1   2   4      336.96      359.60      6.19 o 
   0   2   4     1274.05     1373.39     22.90 o 
   1   2   4      338.80      359.06      5.21 o 
   2   2   4        1.80        0.82      0.18 o 
   3   2   4       16.60       14.58      0.57 o 
   4   2   4      547.04      514.23     20.64 o 
   5   2   4       72.02       77.16      1.77 o 
   6   2   4       96.74       95.05      2.14 o 
   7   2   4       80.93       87.81      2.52 o 
 -10   3   4       78.56       79.46      2.49 o 
  -9   3   4       73.44       74.09      2.25 o 
  -8   3   4        1.91        2.54      0.51 o 
  -7   3   4      218.11      198.75      4.12 o 
  -6   3   4       24.83       24.11      0.74 o 
  -5   3   4      388.03      371.80      5.44 o 
  -4   3   4       24.22       16.27      0.62 o 
  -3   3   4      723.10      791.96     10.89 o 
  -2   3   4       70.69       76.20      1.30 o 
  -1   3   4       56.57       53.92      1.18 o 
   0   3   4       80.15       77.83      1.61 o 
   1   3   4      418.47      459.83      6.59 o 
   2   3   4      401.71      397.87      5.86 o 
   3   3   4      240.56      244.30      3.92 o 
   4   3   4        0.00        0.24      0.34 o 
   5   3   4       57.66       54.18      1.44 o 
   6   3   4       19.26       20.74      0.93 o 
   7   3   4       16.16       18.14      0.96 o 
 -10   4   4       35.22       36.84      1.58 o 
  -9   4   4      141.62      143.99      4.21 o 
  -8   4   4        2.60        2.25      0.49 o 
  -7   4   4      186.70      172.37      3.68 o 
  -6   4   4       18.36       13.45      0.55 o 
  -5   4   4       44.29       41.69      1.80 o 
  -4   4   4       73.63       68.65      1.30 o 
  -3   4   4      381.90      342.49      4.94 o 
  -2   4   4      204.78      213.47      3.84 o 
  -1   4   4       93.64       94.44      1.86 o 
   0   4   4       14.67       12.26      0.46 o 
   1   4   4      124.44      109.67      4.47 o 
   2   4   4        0.02        0.41      0.19 o 
   3   4   4       62.20       62.19      1.43 o 
   4   4   4      322.42      333.63      5.33 o 
   5   4   4        7.62        8.44      0.88 o 
   6   4   4        0.45        0.12      0.72 o 
 -10   5   4       46.14       47.61      1.82 o 
  -9   5   4        0.31       -0.11      0.37 o 
  -8   5   4      153.63      151.36      3.46 o 
  -7   5   4        9.57       14.03      1.66 o 
  -6   5   4        3.37        4.74      0.37 o 
  -5   5   4       63.95       52.91      1.15 o 
  -4   5   4       21.50       19.49      0.59 o 
  -3   5   4      353.66      367.22      6.80 o 
  -2   5   4      330.13      317.96      8.30 o 
  -1   5   4      136.19      133.74      4.02 o 
   0   5   4      175.63      163.92      4.86 o 
   1   5   4       29.75       30.54      1.62 o 
   2   5   4       27.12       25.24      1.16 o 
   3   5   4       24.17       25.02      1.23 o 
   4   5   4        7.15        7.73      0.84 o 
   5   5   4        6.53        7.23      0.90 o 
 -10   6   4       45.04       49.98      1.86 o 
  -9   6   4      162.65      167.08      3.85 o 
  -8   6   4        5.73        4.65      0.90 o 
  -7   6   4       58.91       46.97      2.26 o 
  -6   6   4       17.95       24.87      1.04 o 
  -5   6   4        4.68        8.87      0.64 o 
  -4   6   4      120.90      123.43      2.79 o 
  -3   6   4       12.02       13.27      0.75 o 
  -2   6   4      200.43      190.25      5.47 o 
  -1   6   4      141.64      141.42      4.40 o 
   0   6   4      118.48      113.21      3.80 o 
   1   6   4      218.27      208.81      6.29 o 
   2   6   4       58.72       64.03      2.08 o 
   3   6   4       71.47       72.02      2.34 o 
   4   6   4       77.88       77.93      2.55 o 
  -9   7   4       29.51       36.92      2.25 o 
  -8   7   4      112.07      110.93      4.13 o 
  -7   7   4       45.50       47.90      2.38 o 
  -6   7   4       82.94       70.74      2.04 o 
  -5   7   4        0.01        1.25      0.47 o 
  -4   7   4       36.92       41.06      2.11 o 
  -3   7   4      177.22      167.81      3.68 o 
  -2   7   4        0.33        1.08      0.51 o 
  -1   7   4       29.99       27.97      1.62 o 
   0   7   4       17.37       17.13      1.33 o 
   1   7   4       79.43       73.02      3.09 o 
   2   7   4       34.31       36.08      2.15 o 
   3   7   4       19.61       22.10      1.34 o 
  -8   8   4       59.85       57.28      2.81 o 
  -7   8   4       36.50       38.78      2.18 o 
  -6   8   4       62.58       58.06      2.72 o 
  -5   8   4        1.99        1.00      0.40 o 
  -4   8   4        0.00       -0.09      0.36 o 
  -3   8   4        3.18        4.06      0.59 o 
  -2   8   4       65.69       64.68      2.78 o 
  -1   8   4       79.12       76.25      3.12 o 
   0   8   4       80.06       79.44      3.31 o 
   1   8   4       16.42       17.51      1.49 o 
   2   8   4       13.84       15.40      1.62 o 
  -7   9   4        6.42        9.47      1.33 o 
  -6   9   4       18.85       23.08      1.76 o 
  -5   9   4       40.16       29.16      1.34 o 
  -4   9   4        1.57        2.65      0.54 o 
  -3   9   4       10.70       10.63      0.90 o 
  -2   9   4       15.75       16.49      1.44 o 
  -1   9   4       23.93       25.21      1.80 o 
   0   9   4        2.26        3.76      0.93 o 
  -5  10   4        4.78        5.59      0.84 o 
  -4  10   4       13.11       10.97      1.89 o 
  -3  10   4       10.37       10.91      0.98 o 
   0 -10   5       36.15       33.08      2.26 o 
   1 -10   5       65.11       64.99      3.28 o 
   2 -10   5       11.76       10.54      1.47 o 
   3 -10   5       28.24       30.58      2.19 o 
   4 -10   5       26.64       29.39      2.17 o 
   5 -10   5       10.19       10.32      1.51 o 
  -2  -9   5       34.38       34.51      1.54 o 
  -1  -9   5        7.98        9.82      1.34 o 
   0  -9   5        1.53        0.84      0.63 o 
   1  -9   5      300.05      312.74      9.29 o 
   2  -9   5       24.56       23.69      1.80 o 
   3  -9   5      254.74      250.50      7.92 o 
   4  -9   5        0.53        0.22      0.51 o 
   5  -9   5      170.32      172.32      6.16 o 
   6  -9   5       26.20       23.91      1.95 o 
   7  -9   5        2.79        2.41      0.87 o 
  -4  -8   5       46.11       47.11      2.58 o 
  -3  -8   5        8.15        8.31      0.86 o 
  -2  -8   5       30.43       28.86      1.31 o 
  -1  -8   5        0.38        0.52      0.37 o 
   0  -8   5        1.87        1.58      0.67 o 
   1  -8   5      276.93      276.14      8.18 o 
   2  -8   5      136.91      138.94      4.90 o 
   3  -8   5        1.69        0.34      0.48 o 
   4  -8   5        2.00        1.33      0.59 o 
   5  -8   5        0.44        1.26      0.57 o 
   6  -8   5      258.67      245.26      7.90 o 
   7  -8   5       23.87       22.67      1.89 o 
   8  -8   5        2.06        2.92      0.93 o 
  -5  -7   5       26.00       26.41      1.38 o 
  -4  -7   5       22.93       26.35      1.63 o 
  -3  -7   5       20.29       20.14      1.10 o 
  -2  -7   5        8.00       10.01      0.80 o 
  -1  -7   5       72.99       67.80      1.95 o 
   0  -7   5        0.96        1.14      0.34 o 
   1  -7   5       42.65       43.68      2.15 o 
   2  -7   5        0.11       -0.25      0.36 o 
   3  -7   5      241.14      226.61      6.88 o 
   4  -7   5      106.16      107.70      2.58 o 
   5  -7   5       47.95       43.19      2.85 o 
   6  -7   5        7.18        7.92      0.73 o 
   7  -7   5       85.26       92.57      3.09 o 
   8  -7   5        0.04        0.09      0.37 o 
  -6  -6   5       11.11       16.21      1.15 o 
  -5  -6   5       18.57       19.09      1.13 o 
  -4  -6   5       16.37       15.79      0.99 o 
  -3  -6   5       53.22       51.64      1.67 o 
  -2  -6   5      287.82      292.28      4.59 o 
  -1  -6   5      104.52      104.00      1.95 o 
   0  -6   5       66.85       71.40      1.45 o 
   1  -6   5      427.38      426.35      7.75 o 
   2  -6   5       87.55       86.22      1.62 o 
   3  -6   5       37.54       38.16      1.43 o 
   4  -6   5      125.36      123.52      4.31 o 
   5  -6   5        0.50        1.46      0.60 o 
   6  -6   5       35.33       34.88      1.36 o 
   7  -6   5      277.37      287.31      5.95 o 
   8  -6   5       10.94       12.87      1.02 o 
   9  -6   5       14.85       15.19      1.15 o 
  -7  -5   5        3.86        5.17      0.57 o 
  -6  -5   5        0.09        0.39      0.28 o 
  -5  -5   5      112.57       98.11      2.08 o 
  -4  -5   5       58.47       54.40      1.35 o 
  -3  -5   5       81.46       80.46      1.67 o 
  -2  -5   5      124.64      119.18      4.75 o 
  -1  -5   5       60.21       62.45      1.30 o 
   0  -5   5       59.41       57.57      1.30 o 
   1  -5   5       19.25       10.58      0.56 o 
   2  -5   5      362.46      373.81      5.44 o 
   3  -5   5      865.96      866.24     23.44 o 
   4  -5   5        3.11        4.89      0.74 o 
   5  -5   5       86.66       85.74      2.23 o 
   6  -5   5       83.20       83.61      2.30 o 
   7  -5   5      239.03      243.61      5.19 o 
   8  -5   5       54.59       56.74      2.00 o 
   9  -5   5        2.31        3.16      0.66 o 
  -8  -4   5        4.06        3.81      0.64 o 
  -7  -4   5       21.57       23.05      0.96 o 
  -6  -4   5        0.07       -0.01      0.30 o 
  -5  -4   5        8.30        8.45      0.56 o 
  -4  -4   5        6.55        6.46      0.46 o 
  -3  -4   5        3.94        4.44      1.02 o 
  -2  -4   5       22.74       20.50      0.63 o 
  -1  -4   5      355.55      367.89      5.35 o 
   0  -4   5      211.99      219.93      3.34 o 
   1  -4   5      304.50      335.38      6.11 o 
   2  -4   5       13.91       19.65      0.72 o 
   3  -4   5      229.83      220.60      3.36 o 
   4  -4   5      615.64      622.02      8.81 o 
   5  -4   5       55.97       47.86      1.51 o 
   6  -4   5       36.65       36.93      1.38 o 
   7  -4   5        0.01       -0.20      0.30 o 
   8  -4   5        0.13       -0.16      0.38 o 
   9  -4   5       38.08       42.04      1.77 o 
  -8  -3   5       38.34       36.72      1.59 o 
  -7  -3   5        7.49        9.07      0.64 o 
  -6  -3   5      127.79      111.89      4.14 o 
  -5  -3   5       11.64        8.61      0.58 o 
  -4  -3   5        2.23        1.21      0.28 o 
  -3  -3   5      193.39      203.95      3.20 o 
  -2  -3   5      475.87      501.11      7.10 o 
  -1  -3   5      335.93      332.92      4.80 o 
   0  -3   5     1045.63     1118.68     15.24 o 
   1  -3   5       61.91       63.25      1.83 o 
   2  -3   5      259.72      330.57      6.09 o 
   3  -3   5      302.79      339.28      4.95 o 
   4  -3   5      402.81      409.45      5.97 o 
   5  -3   5      342.19      330.91      5.02 o 
   6  -3   5       10.61        9.04      0.83 o 
   7  -3   5       15.04       14.62      0.95 o 
   8  -3   5        0.04       -0.17      0.35 o 
   9  -3   5        0.72        1.19      0.50 o 
  -9  -2   5       57.61       57.54      2.12 o 
  -8  -2   5       51.30       45.30      1.75 o 
  -7  -2   5       18.64       22.72      0.86 o 
  -6  -2   5      144.30      140.39      2.54 o 
  -5  -2   5        5.75        4.06      0.59 o 
  -4  -2   5      628.44      645.97      9.13 o 
  -3  -2   5        2.26        2.31      0.22 o 
  -2  -2   5      331.88      354.36      5.08 o 
  -1  -2   5       45.15       59.80      1.31 o 
   0  -2   5     2684.26     2750.26     37.05 o 
   1  -2   5     1831.37     1977.22     42.60 o 
   2  -2   5     1197.83     1317.63     17.99 o 
   3  -2   5       65.27       59.26      1.15 o 
   4  -2   5        0.29        0.44      0.15 o 
   5  -2   5        0.49        0.88      0.21 o 
   6  -2   5       59.83       60.67      2.13 o 
   7  -2   5      160.62      149.66      3.61 o 
   8  -2   5        0.29        0.21      0.37 o 
   9  -2   5        5.19        5.18      0.78 o 
  -9  -1   5       24.07       27.75      2.10 o 
  -8  -1   5       36.06       35.39      1.48 o 
  -7  -1   5       60.61       63.93      1.50 o 
  -6  -1   5      140.73      123.08      3.54 o 
  -5  -1   5       99.14       92.80      5.14 o 
  -4  -1   5     1359.48     1437.68     19.59 o 
  -3  -1   5        9.00        3.04      0.21 o 
  -2  -1   5      136.17      148.11      2.25 o 
  -1  -1   5     1055.49     1128.86     15.30 o 
   0  -1   5       44.97       45.43      0.99 o 
   1  -1   5      508.66      539.47     14.30 o 
   2  -1   5     1760.77     1898.36     25.69 o 
   3  -1   5      350.09      363.16      5.32 o 
   4  -1   5      245.18      251.91      3.93 o 
   5  -1   5      111.38      107.47      3.04 o 
   6  -1   5        4.57        3.75      0.53 o 
   7  -1   5        8.49        8.28      0.63 o 
   8  -1   5       24.79       26.94      1.53 o 
 -10   0   5        4.66        6.17      0.83 o 
  -9   0   5        8.20       11.60      1.06 o 
  -8   0   5        6.72        5.64      0.68 o 
  -7   0   5        1.92        4.10      1.42 o 
  -6   0   5      624.78      649.29      9.27 o 
  -5   0   5       50.31       51.64      1.09 o 
  -4   0   5       27.41       37.36      0.79 o 
  -3   0   5        9.01        8.50      0.41 o 
  -2   0   5      317.66      332.94      5.80 o 
  -1   0   5     1326.84     1375.66     18.60 o 
   1   0   5       71.95       73.13      1.95 o 
   2   0   5       33.16       30.13      0.74 o 
   3   0   5       40.60       35.80      1.13 o 
   4   0   5      239.50      214.69      7.61 o 
   5   0   5      231.14      220.02      3.68 o 
   6   0   5        0.65        0.42      0.27 o 
   7   0   5        5.16        4.72      0.54 o 
   8   0   5       43.00       45.49      1.46 o 
 -10   1   5        0.48        0.44      0.45 o 
  -9   1   5        4.19        4.36      0.66 o 
  -8   1   5       29.87       25.70      1.20 o 
  -7   1   5      523.34      512.41      9.33 o 
  -6   1   5        4.22        3.22      0.31 o 
  -5   1   5        3.55        3.60      0.27 o 
  -4   1   5      943.61      993.67     13.62 o 
  -3   1   5       71.36       62.83      3.07 o 
  -2   1   5        5.57        6.99      0.63 o 
  -1   1   5      233.52      230.55      3.35 o 
   0   1   5       18.45       11.95      0.48 o 
   1   1   5        7.82       14.96      0.49 o 
   2   1   5      606.96      662.48      9.33 o 
   3   1   5        6.20        6.51      0.42 o 
   4   1   5       26.15       24.48      0.82 o 
   5   1   5       14.33       14.37      0.71 o 
   6   1   5       37.00       34.67      1.15 o 
   7   1   5       20.48       18.57      0.91 o 
   8   1   5        5.30        5.13      0.60 o 
 -10   2   5        1.45        1.46      0.53 o 
  -9   2   5        0.87        1.25      0.44 o 
  -8   2   5      156.78      155.50      5.99 o 
  -7   2   5      257.72      254.85      5.11 o 
  -6   2   5       95.61       95.09      1.77 o 
  -5   2   5       26.02       24.56      0.65 o 
  -4   2   5      351.49      372.45      5.34 o 
  -3   2   5      230.50      230.15      3.38 o 
  -2   2   5      315.71      314.36      5.49 o 
  -1   2   5      111.71      137.86      2.61 o 
   0   2   5      752.61      842.90     20.01 o 
   1   2   5       99.05      130.31      2.18 o 
   2   2   5      505.60      500.28      7.24 o 
   3   2   5        3.21        3.72      0.36 o 
   4   2   5       39.81       36.80      1.08 o 
   5   2   5      132.70      125.17      2.93 o 
   6   2   5        4.52        5.10      0.62 o 
   7   2   5       22.21       27.02      1.12 o 
 -10   3   5       11.28       12.70      1.05 o 
  -9   3   5       23.06       22.55      1.18 o 
  -8   3   5        3.80        2.67      0.63 o 
  -7   3   5       70.42       63.47      1.81 o 
  -6   3   5       39.25       36.92      1.21 o 
  -5   3   5        0.71        1.49      0.22 o 
  -4   3   5      221.44      239.36      5.44 o 
  -3   3   5      364.21      381.24      5.45 o 
  -2   3   5        0.20        0.23      0.30 o 
  -1   3   5      435.65      441.77      7.64 o 
   0   3   5      164.87      159.61      4.46 o 
   1   3   5       37.05       39.50      1.28 o 
   2   3   5       38.34       44.54      2.72 o 
   3   3   5        8.99        9.56      0.53 o 
   4   3   5        0.39        0.87      0.28 o 
   5   3   5       99.56      103.38      2.21 o 
   6   3   5        0.04       -0.10      0.30 o 
   7   3   5        9.26        9.72      1.21 o 
 -10   4   5       31.51       26.14      1.34 o 
  -9   4   5       17.07       15.85      1.16 o 
  -8   4   5        0.01        0.12      0.50 o 
  -7   4   5       14.92       21.35      0.98 o 
  -6   4   5       65.33       54.40      1.54 o 
  -5   4   5      637.86      618.40      8.76 o 
  -4   4   5      173.51      177.18      2.81 o 
  -3   4   5        0.24        0.98      0.16 o 
  -2   4   5       43.79       45.75      0.94 o 
  -1   4   5      147.43      144.13      2.77 o 
   0   4   5      169.00      165.11      3.16 o 
   1   4   5        0.04        0.30      0.20 o 
   2   4   5       53.92       51.39      1.21 o 
   3   4   5      174.90      173.04      3.05 o 
   4   4   5       67.90       68.55      2.17 o 
   5   4   5       31.01       33.97      3.22 o 
   6   4   5       41.99       41.24      1.83 o 
 -10   5   5        0.01        0.35      0.46 o 
  -9   5   5      174.35      167.82      3.88 o 
  -8   5   5        1.40        2.29      0.49 o 
  -7   5   5        2.69        2.96      0.47 o 
  -6   5   5       16.64        9.52      0.61 o 
  -5   5   5       96.98       90.87      2.40 o 
  -4   5   5      208.82      210.73      3.30 o 
  -3   5   5      880.76      888.75     15.25 o 
  -2   5   5      691.21      661.80     16.37 o 
  -1   5   5        2.78        4.64      0.63 o 
   0   5   5       36.43       34.20      1.66 o 
   1   5   5       15.48       17.69      1.24 o 
   2   5   5       34.01       34.99      1.41 o 
   3   5   5       31.08       30.69      1.38 o 
   4   5   5       35.92       36.24      1.60 o 
   5   5   5        6.30        7.47      0.90 o 
 -10   6   5       14.10       16.10      1.75 o 
  -9   6   5        5.62        3.14      0.93 o 
  -8   6   5       44.99       39.83      2.19 o 
  -7   6   5      208.47      202.70      6.18 o 
  -6   6   5        3.15        2.67      0.70 o 
  -5   6   5       33.84       24.52      2.10 o 
  -4   6   5       42.19       37.60      1.28 o 
  -3   6   5      103.80      101.30      2.43 o 
  -2   6   5      334.51      336.01      8.94 o 
  -1   6   5      592.74      576.66     14.66 o 
   0   6   5       88.80       75.62      2.91 o 
   1   6   5       27.27       23.55      1.55 o 
   2   6   5       10.28       11.12      1.24 o 
   3   6   5        0.01       -0.07      0.39 o 
   4   6   5       10.37       13.75      1.84 o 
  -9   7   5       48.19       52.45      2.77 o 
  -8   7   5        0.11        0.67      0.62 o 
  -7   7   5       50.31       43.79      2.32 o 
  -6   7   5      219.96      195.55      6.00 o 
  -5   7   5        5.34        7.59      0.68 o 
  -4   7   5       22.32       24.17      1.07 o 
  -3   7   5       69.22       63.60      1.87 o 
  -2   7   5        0.38        0.51      0.43 o 
  -1   7   5       17.29       16.95      1.29 o 
   0   7   5      212.75      211.86      6.44 o 
   1   7   5       79.00       71.15      3.05 o 
   2   7   5        0.05        0.61      0.57 o 
   3   7   5        0.48        0.50      0.55 o 
  -8   8   5        7.40        7.71      1.18 o 
  -7   8   5       40.03       33.05      2.04 o 
  -6   8   5       27.46       24.82      1.78 o 
  -5   8   5      174.09      175.91      3.99 o 
  -4   8   5        0.08        0.39      0.35 o 
  -3   8   5       62.77       59.26      1.89 o 
  -2   8   5        1.89        1.20      0.58 o 
  -1   8   5        0.03       -0.30      0.40 o 
   0   8   5       44.98       41.18      2.26 o 
   1   8   5       66.20       68.53      3.14 o 
  -7   9   5       80.57       97.32      4.02 o 
  -6   9   5       39.97       40.08      2.32 o 
  -5   9   5        0.01        1.08      0.71 o 
  -4   9   5       69.83       72.75      2.26 o 
  -3   9   5       18.59       18.48      1.68 o 
  -2   9   5        1.69        2.34      0.70 o 
  -1   9   5        0.02       -0.36      0.47 o 
   0   9   5        3.51        2.24      0.83 o 
   0 -10   6       29.94       31.00      2.19 o 
   1 -10   6       51.36       50.88      2.88 o 
   2 -10   6       42.96       42.78      2.69 o 
   3 -10   6       17.09       16.70      1.74 o 
   4 -10   6        0.42        0.05      0.58 o 
   5 -10   6        4.88        6.28      1.25 o 
  -2  -9   6       25.14       25.64      1.93 o 
  -1  -9   6       35.09       31.06      2.06 o 
   0  -9   6       83.24       81.56      3.55 o 
   1  -9   6       18.08       17.40      1.63 o 
   2  -9   6       68.17       73.73      3.45 o 
   3  -9   6       60.94       56.28      2.91 o 
   4  -9   6      103.94      102.55      4.29 o 
   5  -9   6        0.18       -0.20      0.50 o 
   6  -9   6        0.06        0.59      0.68 o 
  -4  -8   6        0.76        1.02      0.47 o 
  -3  -8   6       29.02       28.32      1.35 o 
  -2  -8   6       10.74       13.20      0.95 o 
  -1  -8   6       55.95       58.21      1.86 o 
   0  -8   6       82.86       85.74      3.48 o 
   1  -8   6       40.07       36.70      2.14 o 
   2  -8   6      314.87      312.15      9.13 o 
   3  -8   6       47.20       46.52      2.52 o 
   4  -8   6       42.87       39.78      2.34 o 
   5  -8   6      103.51      100.06      4.15 o 
   6  -8   6       47.17       43.07      2.61 o 
   7  -8   6       10.82       13.03      1.66 o 
  -5  -7   6       25.28       23.38      2.24 o 
  -4  -7   6       31.15       32.88      1.79 o 
  -3  -7   6       62.27       60.19      2.60 o 
  -2  -7   6       28.75       24.89      1.14 o 
  -1  -7   6      110.80      108.65      2.66 o 
   0  -7   6        0.08       -0.12      0.25 o 
   1  -7   6       96.14       90.50      3.45 o 
   2  -7   6      162.78      160.28      5.29 o 
   3  -7   6        2.78        3.25      0.68 o 
   4  -7   6       25.25       24.44      3.76 o 
   5  -7   6       47.97       39.08      1.43 o 
   6  -7   6      216.20      217.54      7.20 o 
   7  -7   6       10.39       12.53      0.97 o 
   8  -7   6       12.74       13.22      1.08 o 
  -6  -6   6        3.80        2.91      0.59 o 
  -5  -6   6       10.31        9.96      0.88 o 
  -4  -6   6      159.26      163.59      3.75 o 
  -3  -6   6      131.06      124.44      2.38 o 
  -2  -6   6      209.68      208.40      3.47 o 
  -1  -6   6        0.86        0.79      0.24 o 
   0  -6   6        6.56        6.04      0.41 o 
   1  -6   6      102.63       99.39      2.37 o 
   2  -6   6       57.96       56.21      1.63 o 
   3  -6   6        0.18        0.18      0.18 o 
   4  -6   6       10.26        8.49      0.66 o 
   5  -6   6        5.69        5.91      0.62 o 
   6  -6   6       36.55       35.99      2.67 o 
   7  -6   6      156.76      164.29      4.52 o 
   8  -6   6       63.02       71.03      2.34 o 
  -7  -5   6       24.94       24.48      1.28 o 
  -6  -5   6        9.60       11.69      0.72 o 
  -5  -5   6       17.88       16.27      0.78 o 
  -4  -5   6      237.49      232.74      3.86 o 
  -3  -5   6       45.44       44.58      1.14 o 
  -2  -5   6        6.63        6.52      0.44 o 
  -1  -5   6     1654.67     1695.72     23.13 o 
   0  -5   6       75.73       69.21      1.37 o 
   1  -5   6       26.08       26.79      0.97 o 
   2  -5   6       22.42       17.30      1.90 o 
   3  -5   6       47.46       47.20      1.41 o 
   4  -5   6        1.83        0.90      0.30 o 
   5  -5   6      104.27      103.95      2.62 o 
   6  -5   6        7.57        6.42      0.68 o 
   7  -5   6       21.53       22.10      1.17 o 
   8  -5   6        0.74        1.37      0.52 o 
  -8  -4   6        0.05       -0.31      0.39 o 
  -7  -4   6        2.61        3.40      0.59 o 
  -6  -4   6      100.44      105.74      3.73 o 
  -5  -4   6      141.98      144.34      2.65 o 
  -4  -4   6        3.48        3.70      0.36 o 
  -3  -4   6       13.17       12.95      0.54 o 
  -2  -4   6       13.67       13.08      0.64 o 
  -1  -4   6      511.50      509.43      7.26 o 
   0  -4   6      193.25      198.43      3.06 o 
   1  -4   6      492.69      502.16      8.93 o 
   2  -4   6       27.38       19.20      1.39 o 
   3  -4   6      127.92      128.68      2.84 o 
   4  -4   6        1.79        4.85      0.53 o 
   5  -4   6      194.62      192.65      4.14 o 
   6  -4   6        0.48        0.62      0.34 o 
   7  -4   6        6.85        7.61      0.80 o 
   8  -4   6      104.90      105.64      3.00 o 
  -8  -3   6       21.99       23.89      1.27 o 
  -7  -3   6        4.14        3.21      0.56 o 
  -6  -3   6       13.93        9.44      0.87 o 
  -5  -3   6       19.70       18.48      0.69 o 
  -4  -3   6      115.53      103.15      4.97 o 
  -3  -3   6      638.83      636.34     13.80 o 
  -2  -3   6       16.51       23.79      0.82 o 
  -1  -3   6        2.57        2.99      0.24 o 
   0  -3   6      410.03      414.92      5.88 o 
   1  -3   6       45.17       46.19      1.27 o 
   2  -3   6      284.16      283.41      5.38 o 
   3  -3   6      323.43      311.61      5.88 o 
   4  -3   6        8.35        6.28      1.09 o 
   5  -3   6       51.12       38.76      1.37 o 
   6  -3   6       26.60       24.21      1.13 o 
   7  -3   6      143.62      136.94      3.42 o 
   8  -3   6       24.11       23.73      1.29 o 
  -9  -2   6       25.90       25.23      1.35 o 
  -8  -2   6       26.07       26.82      1.32 o 
  -7  -2   6       39.51       36.72      1.44 o 
  -6  -2   6        3.66        4.29      0.39 o 
  -5  -2   6      117.51      119.80      2.16 o 
  -4  -2   6       52.08       64.07      1.29 o 
  -3  -2   6       33.13       25.50      0.73 o 
  -2  -2   6        5.82        2.16      0.25 o 
  -1  -2   6      150.60      158.45      2.44 o 
   0  -2   6      202.09      209.58      3.10 o 
   1  -2   6      565.35      637.68     11.08 o 
   2  -2   6       52.03       59.45      1.78 o 
   3  -2   6        1.48        1.67      0.28 o 
   4  -2   6        0.18        0.20      0.18 o 
   5  -2   6      338.39      332.00      5.12 o 
   6  -2   6      167.96      151.99      3.57 o 
   7  -2   6        0.47       -0.10      0.31 o 
   8  -2   6       31.44       27.33      1.38 o 
  -9  -1   6        2.57        2.07      0.65 o 
  -8  -1   6       18.76       14.43      1.03 o 
  -7  -1   6       13.58       10.78      0.84 o 
  -6  -1   6      445.99      437.03      6.49 o 
  -5  -1   6       39.79       35.23      1.18 o 
  -4  -1   6        0.29        0.54      0.15 o 
  -3  -1   6      839.17      979.18     13.42 o 
  -2  -1   6       66.97       75.06      1.29 o 
  -1  -1   6        1.60        5.71      0.62 o 
   0  -1   6      389.94      405.53      7.08 o 
   1  -1   6      587.00      645.25     11.18 o 
   2  -1   6      281.96      332.17      4.89 o 
   3  -1   6      347.48      377.25      5.55 o 
   4  -1   6       12.64       11.36      0.52 o 
   5  -1   6      203.88      200.62      3.39 o 
   6  -1   6       12.55        9.91      0.63 o 
   7  -1   6      136.79      128.16      3.32 o 
   8  -1   6       35.93       34.43      1.57 o 
 -10   0   6        3.82        4.84      0.93 o 
  -9   0   6       85.02       84.77      5.77 o 
  -8   0   6        5.83        8.21      0.80 o 
  -7   0   6       26.39       24.07      1.09 o 
  -6   0   6       44.05       42.39      1.41 o 
  -5   0   6        7.72        6.88      0.33 o 
  -4   0   6      175.76      177.71      2.74 o 
  -3   0   6      787.91      827.34     13.95 o 
  -2   0   6      227.32      258.79      3.74 o 
  -1   0   6      718.71      813.74     11.15 o 
   1   0   6      303.45      295.89      5.45 o 
   2   0   6      395.73      354.31      5.20 o 
   3   0   6      369.06      364.44      5.44 o 
   4   0   6        4.14        2.31      0.80 o 
   5   0   6        0.87        0.83      0.25 o 
   6   0   6        4.95        4.79      0.50 o 
   7   0   6       26.94       29.78      1.13 o 
   8   0   6       55.23       61.79      2.22 o 
 -10   1   6        2.47        2.68      0.94 o 
  -9   1   6       41.13       46.48      4.56 o 
  -8   1   6      318.74      316.84      6.35 o 
  -7   1   6       57.27       55.73      1.75 o 
  -6   1   6      261.64      246.81      4.94 o 
  -5   1   6      128.05      136.94      2.26 o 
  -4   1   6        0.67        1.17      0.35 o 
  -3   1   6      372.46      389.39      6.85 o 
  -2   1   6      698.56      728.91     10.03 o 
  -1   1   6      428.31      519.02      7.25 o 
   0   1   6      354.36      377.91     18.65 o 
   1   1   6       96.08      108.71      2.37 o 
   2   1   6      721.96      763.47     10.72 o 
   3   1   6      545.84      529.68      7.72 o 
   4   1   6      321.19      297.55      8.36 o 
   5   1   6       15.91       16.50      0.75 o 
   6   1   6       29.44       30.80      1.10 o 
   7   1   6        5.01        5.04      0.57 o 
 -10   2   6        2.30        2.06      0.62 o 
  -9   2   6        0.77        1.49      0.46 o 
  -8   2   6        0.00       -0.30      0.49 o 
  -7   2   6      101.79      102.13      2.55 o 
  -6   2   6     1138.24     1128.10     19.15 o 
  -5   2   6      251.30      233.69      4.49 o 
  -4   2   6      206.98      216.35      4.12 o 
  -3   2   6      858.82      949.85     13.02 o 
  -2   2   6      315.51      358.46      6.25 o 
  -1   2   6      158.31      148.72      3.97 o 
   0   2   6       85.29       65.27      2.24 o 
   1   2   6       23.16       22.27      3.46 o 
   2   2   6       17.96       19.55      0.71 o 
   3   2   6        4.99        3.76      0.40 o 
   4   2   6      357.02      368.31      5.76 o 
   5   2   6      409.55      417.98      6.57 o 
   6   2   6       15.87       16.66      1.08 o 
   7   2   6       13.58       15.02      0.93 o 
 -10   3   6       85.79       86.22      2.63 o 
  -9   3   6       27.70       21.22      2.18 o 
  -8   3   6      255.67      250.35      5.17 o 
  -7   3   6       40.94       35.81      1.31 o 
  -6   3   6      232.21      236.77      5.29 o 
  -5   3   6      161.47      160.58      5.19 o 
  -4   3   6      257.77      252.37      6.08 o 
  -3   3   6      273.06      295.55      4.33 o 
  -2   3   6      684.28      731.98     10.15 o 
  -1   3   6       28.75       40.67      1.46 o 
   0   3   6      749.41      800.94     13.69 o 
   1   3   6      199.78      231.52      4.38 o 
   2   3   6      117.44      112.33      2.09 o 
   3   3   6      279.07      275.31      6.19 o 
   4   3   6        0.04       -0.16      0.27 o 
   5   3   6        0.12        0.35      0.30 o 
   6   3   6       69.77       72.49      1.89 o 
 -10   4   6       17.67       15.95      1.15 o 
  -9   4   6       56.93       60.50      2.00 o 
  -8   4   6       70.79       76.97      2.20 o 
  -7   4   6        7.07        8.79      0.69 o 
  -6   4   6      131.70      115.01      2.61 o 
  -5   4   6        4.34        3.23      0.91 o 
  -4   4   6       16.90       21.43      0.63 o 
  -3   4   6       44.08       43.18      0.94 o 
  -2   4   6      296.27      309.77      4.58 o 
  -1   4   6        0.03        0.21      0.14 o 
   0   4   6       54.47       60.55      1.46 o 
   1   4   6       12.96       14.30      0.64 o 
   2   4   6       17.46       16.46      0.66 o 
   3   4   6       26.80       23.70      1.18 o 
   4   4   6        5.09        5.91      0.74 o 
   5   4   6       58.40       60.74      2.17 o 
 -10   5   6       37.99       35.66      2.16 o 
  -9   5   6       40.07       47.61      1.74 o 
  -8   5   6       51.37       47.54      1.63 o 
  -7   5   6        4.46        6.59      0.98 o 
  -6   5   6        0.11        0.62      0.29 o 
  -5   5   6      310.02      299.56      5.62 o 
  -4   5   6        5.75        3.85      0.60 o 
  -3   5   6       47.93       43.01      1.30 o 
  -2   5   6       68.71       70.64      2.48 o 
  -1   5   6       34.15       24.71      1.34 o 
   0   5   6      210.58      227.84      6.48 o 
   1   5   6        3.57        4.55      0.75 o 
   2   5   6       48.97       42.30      2.17 o 
   3   5   6        3.80        4.17      0.64 o 
   4   5   6        6.26        6.18      0.88 o 
   5   5   6       10.82       10.18      1.23 o 
  -9   6   6        1.27        0.83      0.73 o 
  -8   6   6       30.88       27.30      1.85 o 
  -7   6   6       63.01       62.80      2.84 o 
  -6   6   6        1.62        0.13      0.48 o 
  -5   6   6       17.79       21.21      1.47 o 
  -4   6   6      252.38      243.40      4.84 o 
  -3   6   6      220.45      207.15     14.54 o 
  -2   6   6      299.69      290.18      7.89 o 
  -1   6   6       25.46       29.30      1.59 o 
   0   6   6      267.92      253.88      7.30 o 
   1   6   6        1.90        2.32      0.65 o 
   2   6   6        2.37        3.27      0.80 o 
   3   6   6       12.57       15.57      1.53 o 
   4   6   6        7.06        8.21      0.94 o 
  -9   7   6       88.37       91.62      3.89 o 
  -8   7   6       60.97       69.36      3.20 o 
  -7   7   6       51.97       47.82      2.49 o 
  -6   7   6        6.72        7.03      1.06 o 
  -5   7   6        6.06        5.32      0.95 o 
  -4   7   6        0.01        0.01      0.30 o 
  -3   7   6      153.42      158.54      3.58 o 
  -2   7   6       13.23       12.81      1.14 o 
  -1   7   6       39.77       38.55      2.00 o 
   0   7   6      101.07      107.72      3.94 o 
   1   7   6        9.73        7.70      1.14 o 
   2   7   6       17.46       20.76      1.64 o 
  -8   8   6        0.24        0.34      0.63 o 
  -7   8   6      130.47      145.82      5.18 o 
  -6   8   6       12.74       10.13      1.32 o 
  -5   8   6       11.40       12.16      1.41 o 
  -4   8   6       39.56       39.27      4.29 o 
  -3   8   6       49.45       48.69      1.71 o 
  -2   8   6      100.12      105.10      3.87 o 
  -1   8   6        9.99       12.42      1.27 o 
   0   8   6       38.07       39.81      2.22 o 
   1   8   6      264.67      276.44      8.45 o 
  -7   9   6       21.83       27.00      2.05 o 
  -6   9   6       10.01       11.01      1.43 o 
  -5   9   6       33.61       33.12      2.13 o 
  -4   9   6       50.53       48.53      2.61 o 
  -3   9   6       11.54       11.62      0.96 o 
  -2   9   6        3.16        3.06      0.81 o 
  -1   9   6       49.49       55.63      2.74 o 
   0 -10   7        8.05       11.02      1.51 o 
   1 -10   7        0.00       -0.03      0.65 o 
   2 -10   7       35.79       38.35      2.52 o 
   3 -10   7        0.20        1.00      0.81 o 
   4 -10   7       97.22      110.12      4.76 o 
  -2  -9   7       13.66       13.08      1.45 o 
  -1  -9   7        1.61        1.95      0.74 o 
   0  -9   7       25.68       25.29      1.87 o 
   1  -9   7        0.85        1.29      0.67 o 
   2  -9   7       14.72       12.39      1.50 o 
   3  -9   7        1.92        2.18      0.80 o 
   4  -9   7       14.16       13.61      1.61 o 
   5  -9   7      122.62      116.00      4.81 o 
   6  -9   7       22.75       22.66      2.11 o 
  -4  -8   7       34.81       36.13      1.60 o 
  -3  -8   7       28.85       30.58      1.39 o 
  -2  -8   7        9.11        8.71      1.16 o 
  -1  -8   7       73.37       73.14      3.17 o 
   0  -8   7        4.55        4.74      0.96 o 
   1  -8   7       12.09       16.06      1.52 o 
   2  -8   7        7.09        7.41      1.12 o 
   3  -8   7        6.22        5.14      1.04 o 
   4  -8   7       24.89       22.57      1.76 o 
   5  -8   7        3.60        3.83      0.96 o 
   6  -8   7       94.15       94.05      4.21 o 
   7  -8   7        8.46       10.03      1.53 o 
  -5  -7   7        1.42        1.94      0.55 o 
  -4  -7   7       24.42       23.94      1.23 o 
  -3  -7   7       94.10       92.68      2.93 o 
  -2  -7   7       87.11       86.55      8.55 o 
  -1  -7   7       10.44       11.23      0.74 o 
   0  -7   7      176.72      178.43      5.67 o 
   1  -7   7       10.56        9.65      1.16 o 
   2  -7   7       16.05       15.85      0.86 o 
   3  -7   7       46.67       46.97      4.05 o 
   4  -7   7      148.77      146.58      5.17 o 
   5  -7   7       41.19       40.74      1.64 o 
   6  -7   7      160.89      177.51      4.21 o 
   7  -7   7        5.07        5.16      0.71 o 
   8  -7   7       47.60       52.25      2.01 o 
  -6  -6   7        0.00        0.52      0.63 o 
  -5  -6   7       18.25       18.43      1.09 o 
  -4  -6   7       94.30       93.59      2.37 o 
  -3  -6   7      122.57      126.10      2.77 o 
  -2  -6   7       29.50       29.38      0.92 o 
  -1  -6   7       17.26       17.21      0.89 o 
   0  -6   7       65.79       60.27      1.70 o 
   1  -6   7       51.96       50.46      1.54 o 
   2  -6   7      304.54      295.36      5.78 o 
   3  -6   7        0.12        1.26      0.57 o 
   4  -6   7       95.12       89.06      2.34 o 
   5  -6   7        7.13        7.18      0.70 o 
   6  -6   7      421.68      424.73     13.97 o 
   7  -6   7      165.76      173.98      4.17 o 
   8  -6   7       10.68       13.16      1.64 o 
  -7  -5   7        0.02        0.17      0.38 o 
  -6  -5   7        0.10       -0.07      0.27 o 
  -5  -5   7        2.16        2.15      0.37 o 
  -4  -5   7        7.24        7.89      0.54 o 
  -3  -5   7      163.77      162.48      2.83 o 
  -2  -5   7      169.35      161.17      7.07 o 
  -1  -5   7        6.34        7.38      0.43 o 
   0  -5   7        0.53        0.63      0.42 o 
   1  -5   7       67.96       66.81      1.78 o 
   2  -5   7      313.28      293.02      5.69 o 
   3  -5   7       87.24       80.59      3.18 o 
   4  -5   7      142.62      121.92      4.01 o 
   5  -5   7        3.36        4.54      0.77 o 
   6  -5   7       73.34       70.99      2.16 o 
   7  -5   7       69.46       67.18      2.21 o 
   8  -5   7      115.99      114.35      3.21 o 
  -8  -4   7       83.18       88.66      2.75 o 
  -7  -4   7       13.69       15.84      1.08 o 
  -6  -4   7        1.92        1.80      0.53 o 
  -5  -4   7       58.79       60.44      1.84 o 
  -4  -4   7       13.08       13.16      0.75 o 
  -3  -4   7       73.52       64.74      2.45 o 
  -2  -4   7       96.63       79.18      1.54 o 
  -1  -4   7       40.11       36.69      0.88 o 
   0  -4   7      417.88      436.66      6.27 o 
   1  -4   7        7.57       10.85      0.62 o 
   2  -4   7       65.26       60.59      1.69 o 
   3  -4   7       95.07      111.59      3.88 o 
   4  -4   7       78.61       73.08      2.18 o 
   5  -4   7       75.54       66.03      1.97 o 
   6  -4   7       99.20      102.87      3.12 o 
   7  -4   7       28.53       26.79      1.32 o 
   8  -4   7       14.64       15.74      1.16 o 
  -8  -3   7        4.26        3.73      0.63 o 
  -7  -3   7       55.21       49.95      1.87 o 
  -6  -3   7       15.32       15.75      1.58 o 
  -5  -3   7      149.52      140.21      2.77 o 
  -4  -3   7       10.31       10.19      0.82 o 
  -3  -3   7       71.48       69.98      1.76 o 
  -2  -3   7        0.39        0.31      0.13 o 
  -1  -3   7     1060.22     1077.54     25.07 o 
   0  -3   7      183.49      155.08      2.43 o 
   1  -3   7       35.42       39.16      1.19 o 
   2  -3   7      340.09      345.20      6.49 o 
   3  -3   7      154.51      168.61      3.57 o 
   4  -3   7       16.01       19.84      0.94 o 
   5  -3   7        3.21        4.92      0.59 o 
   6  -3   7      161.73      154.00      4.70 o 
   7  -3   7        0.10        0.13      0.36 o 
   8  -3   7       16.59       18.22      1.20 o 
  -9  -2   7        9.95       11.90      1.07 o 
  -8  -2   7       90.07       80.43      3.03 o 
  -7  -2   7       50.49       52.64      1.78 o 
  -6  -2   7       60.57       58.62      1.81 o 
  -5  -2   7      165.86      164.32      2.77 o 
  -4  -2   7        3.18        5.77      0.35 o 
  -3  -2   7        2.80        2.14      0.22 o 
  -2  -2   7      644.31      685.79      9.55 o 
  -1  -2   7     1896.83     2039.95     27.53 o 
   0  -2   7     1128.02     1218.36     16.61 o 
   1  -2   7      112.18      102.53      3.22 o 
   2  -2   7      363.09      370.01      6.88 o 
   3  -2   7      357.53      362.09      5.34 o 
   4  -2   7       52.34       46.59      2.14 o 
   5  -2   7      155.80      153.89      3.54 o 
   6  -2   7       31.83       27.73      1.26 o 
   7  -2   7        0.09       -0.33      0.33 o 
   8  -2   7       73.66       74.93      2.47 o 
  -9  -1   7       45.56       48.45      1.88 o 
  -8  -1   7       81.92       80.82      2.42 o 
  -7  -1   7      136.08      126.14      3.76 o 
  -6  -1   7        1.75        0.91      0.36 o 
  -5  -1   7       33.35       32.83      1.15 o 
  -4  -1   7       72.57       75.50      1.68 o 
  -3  -1   7       40.82       32.31      0.72 o 
  -2  -1   7      207.24      184.67      2.82 o 
  -1  -1   7      783.76      901.03     12.36 o 
   1  -1   7       34.60       49.09      0.99 o 
   2  -1   7       25.88       17.85      0.81 o 
   3  -1   7      633.16      661.01      9.39 o 
   4  -1   7      119.41      107.74      2.05 o 
   5  -1   7       39.45       35.06      1.29 o 
   6  -1   7       16.18       18.32      1.07 o 
   7  -1   7       13.15       10.80      0.95 o 
   8  -1   7        0.11        0.09      0.61 o 
  -9   0   7        2.26        2.03      0.54 o 
  -8   0   7       78.36       79.68      4.54 o 
  -7   0   7       49.41       44.46      1.56 o 
  -6   0   7        2.68        2.31      0.43 o 
  -5   0   7      209.12      190.84     15.95 o 
  -4   0   7       97.19       89.15      2.07 o 
  -3   0   7      723.82      792.10     13.44 o 
  -2   0   7      341.96      423.15      5.98 o 
  -1   0   7      257.73      232.27      3.45 o 
   0   0   7      901.94      940.01     15.72 o 
   1   0   7      752.27      815.02     14.07 o 
   2   0   7       57.49       53.49      2.18 o 
   3   0   7      109.53      106.66      4.69 o 
   4   0   7       83.14       77.15      1.66 o 
   5   0   7       96.91       91.70      2.48 o 
   7   0   7        0.54        0.69      0.44 o 
 -10   1   7        0.03        0.27      0.46 o 
  -9   1   7       67.72       70.10      2.26 o 
  -8   1   7        0.39        0.97      0.58 o 
  -7   1   7      107.26       97.96      2.52 o 
  -6   1   7        4.72        4.97      0.66 o 
  -5   1   7      188.95      177.70     16.66 o 
  -4   1   7        5.08        4.84      0.44 o 
  -3   1   7        1.30        2.09      0.34 o 
  -2   1   7      211.98      268.84      3.92 o 
  -1   1   7      460.46      552.24      7.74 o 
   0   1   7        7.98       11.99      3.04 o 
   1   1   7     1852.10     1976.14     34.90 o 
   2   1   7       18.88       16.65      0.62 o 
   3   1   7      355.81      352.57      5.41 o 
   4   1   7      347.92      344.32      5.41 o 
   5   1   7       14.42       15.11      0.78 o 
   6   1   7        0.89        1.80      0.40 o 
   7   1   7        2.44        2.58      0.56 o 
 -10   2   7        0.23        0.11      0.42 o 
  -9   2   7        0.37        0.20      0.42 o 
  -8   2   7        5.01        5.60      0.68 o 
  -7   2   7       84.62       78.59      2.15 o 
  -6   2   7      110.60      110.08      2.61 o 
  -5   2   7        9.93        7.75      0.56 o 
  -4   2   7       31.07       27.97      0.96 o 
  -3   2   7      171.97      169.93      2.61 o 
  -2   2   7        8.72        6.73      0.31 o 
  -1   2   7       52.77       49.28      1.22 o 
   0   2   7        0.36        0.08      0.16 o 
   1   2   7      107.86      124.73      3.96 o 
   2   2   7       25.93       27.02      0.99 o 
   3   2   7      188.56      168.14      2.97 o 
   4   2   7      271.46      272.34      4.51 o 
   5   2   7      144.78      140.06      2.80 o 
   6   2   7        7.64        7.55      0.69 o 
 -10   3   7       12.42       14.29      1.13 o 
  -9   3   7       10.95       10.52      0.91 o 
  -8   3   7       53.03       55.17      1.81 o 
  -7   3   7        3.28        2.51      0.47 o 
  -6   3   7      112.19       98.61      2.39 o 
  -5   3   7      114.62      102.08      2.37 o 
  -4   3   7      262.33      215.94      5.97 o 
  -3   3   7        3.13        1.63      0.20 o 
  -2   3   7      957.08      974.79     13.43 o 
  -1   3   7       32.51       30.50      0.92 o 
   0   3   7        1.08        1.16      0.24 o 
   1   3   7      191.11      171.40     10.51 o 
   2   3   7       23.24       23.85      0.94 o 
   3   3   7       16.56       14.78      0.83 o 
   4   3   7        0.08        0.54      0.34 o 
   5   3   7       68.19       72.11      1.81 o 
   6   3   7       79.27       80.75      2.41 o 
 -10   4   7       51.86       49.57      1.90 o 
  -9   4   7       74.42       73.50      2.26 o 
  -8   4   7      107.80       96.02      2.56 o 
  -7   4   7        5.99        4.67      0.56 o 
  -6   4   7      146.32      138.50      6.81 o 
  -5   4   7      179.11      174.56      3.59 o 
  -4   4   7       13.39       12.51      0.48 o 
  -3   4   7     1487.38     1524.94     20.81 o 
  -2   4   7       72.04       73.33      1.42 o 
  -1   4   7       24.10       22.26      1.33 o 
   0   4   7      176.34      163.00      8.45 o 
   1   4   7      216.06      196.57      3.90 o 
   2   4   7        8.71        9.43      1.04 o 
   3   4   7       68.86       69.34      2.16 o 
   4   4   7        5.42        5.99      0.76 o 
   5   4   7        2.15        1.66      0.56 o 
 -10   5   7       10.59       14.17      1.11 o 
  -9   5   7       13.06       12.66      0.98 o 
  -8   5   7      222.22      215.81      4.62 o 
  -7   5   7        0.64        0.42      0.81 o 
  -6   5   7        0.02        0.91      0.28 o 
  -5   5   7      230.13      228.14      5.21 o 
  -4   5   7      123.51      125.87      2.77 o 
  -3   5   7        6.79        7.49      1.46 o 
  -2   5   7     1377.46     1394.90     23.61 o 
  -1   5   7      224.60      214.02      6.05 o 
   0   5   7       78.55       81.34      2.97 o 
   1   5   7       20.09       18.49      1.33 o 
   2   5   7       50.18       48.69      2.36 o 
   3   5   7       22.48       23.56      1.70 o 
   4   5   7        9.52        8.60      0.93 o 
  -9   6   7        4.42        3.91      1.00 o 
  -8   6   7       94.84       96.18      3.88 o 
  -7   6   7      177.27      158.70      5.31 o 
  -6   6   7       32.43       40.07      2.17 o 
  -5   6   7       45.10       50.91      2.44 o 
  -4   6   7       29.96       28.88      1.11 o 
  -3   6   7       26.27       23.03      2.31 o 
  -2   6   7       57.53       53.66      2.20 o 
  -1   6   7      117.17      113.55      3.82 o 
   0   6   7      276.11      271.39      7.77 o 
   1   6   7       60.02       51.95      2.47 o 
   2   6   7       12.52       11.49      1.29 o 
   3   6   7       19.03       23.78      1.74 o 
  -9   7   7       41.90       48.70      2.70 o 
  -8   7   7        0.00       -0.50      0.54 o 
  -7   7   7       39.19       38.25      2.26 o 
  -6   7   7       42.48       43.66      2.35 o 
  -5   7   7       76.60       76.66      3.22 o 
  -4   7   7      314.83      304.75      8.73 o 
  -3   7   7        1.25        2.08      0.44 o 
  -2   7   7       49.70       44.06      2.09 o 
  -1   7   7      246.73      249.94      7.29 o 
   0   7   7        9.36        8.63      1.12 o 
   1   7   7      152.80      149.14      5.18 o 
   2   7   7        1.58        1.86      0.73 o 
  -8   8   7       63.40       67.40      3.29 o 
  -7   8   7        0.59        0.28      0.68 o 
  -6   8   7        2.01        2.72      0.87 o 
  -5   8   7       15.64       18.23      1.68 o 
  -4   8   7      161.09      159.95      5.42 o 
  -3   8   7        3.43        4.37      0.63 o 
  -2   8   7      104.91      100.46      3.72 o 
  -1   8   7        0.02        1.10      0.56 o 
   0   8   7       26.05       26.25      1.82 o 
  -6   9   7        4.59        3.89      1.01 o 
  -5   9   7       12.40       14.19      1.60 o 
  -4   9   7        3.11        2.74      0.86 o 
  -3   9   7        3.13        4.49      0.69 o 
  -2   9   7       48.54       46.34      1.80 o 
   1 -10   8       45.87       49.37      2.89 o 
   2 -10   8      187.45      183.75      6.58 o 
   3 -10   8       75.06       77.75      3.82 o 
  -2  -9   8       28.10       33.06      2.19 o 
  -1  -9   8       30.70       35.22      2.25 o 
   0  -9   8        0.09        0.20      0.56 o 
   1  -9   8        6.27        4.26      0.97 o 
   2  -9   8       86.02       85.69      3.80 o 
   3  -9   8       83.56       84.67      3.84 o 
   4  -9   8      138.17      137.66      5.37 o 
   5  -9   8      158.43      172.63      6.47 o 
   6  -9   8        0.60       -0.32      0.59 o 
  -4  -8   8       53.51       58.26      2.22 o 
  -3  -8   8        9.84       11.59      1.35 o 
  -2  -8   8        2.61        4.13      0.89 o 
  -1  -8   8       63.33       68.11      3.09 o 
   0  -8   8       33.28       35.91      2.14 o 
   1  -8   8       47.51       52.35      2.66 o 
   2  -8   8        4.79        3.84      0.89 o 
   3  -8   8        5.37        4.75      1.02 o 
   4  -8   8        6.13        7.39      1.25 o 
   5  -8   8      154.04      152.06      5.71 o 
   6  -8   8       26.36       25.83      2.11 o 
   7  -8   8       61.18       50.52      3.07 o 
  -5  -7   8       11.53       13.01      1.03 o 
  -4  -7   8       10.50       13.90      1.48 o 
  -3  -7   8       12.52       12.12      0.90 o 
  -2  -7   8       10.56        9.11      1.10 o 
  -1  -7   8        6.74        6.19      0.98 o 
   0  -7   8       30.79       34.68      1.99 o 
   1  -7   8       12.10       12.97      0.81 o 
   2  -7   8       71.12       71.97      2.08 o 
   3  -7   8       35.96       26.13      6.66 o 
   4  -7   8        1.07        0.07      0.33 o 
   5  -7   8        0.76        0.42      0.37 o 
   6  -7   8        1.00        1.12      0.46 o 
   7  -7   8       23.09       27.42      1.40 o 
  -6  -6   8        9.05       11.03      1.48 o 
  -5  -6   8      115.10      115.64      2.43 o 
  -4  -6   8       18.09       19.86      0.86 o 
  -3  -6   8       39.47       36.68      1.10 o 
  -2  -6   8       26.05       26.34      1.24 o 
  -1  -6   8       94.96       88.10      6.16 o 
   0  -6   8        0.76        2.59      0.42 o 
   1  -6   8        0.01       -0.02      0.27 o 
   2  -6   8        2.27        0.89      0.33 o 
   3  -6   8       33.84       30.13      1.26 o 
   4  -6   8       88.59       87.71      2.41 o 
   5  -6   8        2.20        1.94      0.71 o 
   6  -6   8       17.53       15.75      1.05 o 
   7  -6   8       44.07       45.93      1.83 o 
   8  -6   8        5.27        6.41      1.09 o 
  -7  -5   8        3.00        2.80      0.58 o 
  -6  -5   8       21.92       22.46      1.19 o 
  -5  -5   8        1.04        0.90      0.28 o 
  -4  -5   8        0.00       -0.19      0.29 o 
  -3  -5   8       50.87       48.92      1.24 o 
  -2  -5   8      164.63      158.71      5.60 o 
  -1  -5   8       41.10       36.87      0.95 o 
   0  -5   8      270.90      233.83     13.42 o 
   1  -5   8       10.95        5.78      0.55 o 
   2  -5   8       12.58       10.74      0.74 o 
   3  -5   8      106.27       82.87      2.27 o 
   4  -5   8      137.42      133.94      3.18 o 
   5  -5   8       90.95       80.11      4.01 o 
   6  -5   8        0.63        0.22      0.34 o 
   7  -5   8       63.01       68.92      2.29 o 
   8  -5   8        4.42        6.29      0.85 o 
  -8  -4   8        2.44        3.02      0.61 o 
  -7  -4   8       16.49       15.27      1.07 o 
  -6  -4   8        1.80        1.34      0.43 o 
  -5  -4   8       14.45       14.52      0.68 o 
  -4  -4   8       45.46       45.47      1.53 o 
  -3  -4   8      393.94      396.51      7.25 o 
  -2  -4   8       40.78       42.55      1.26 o 
  -1  -4   8        9.37        7.49      0.52 o 
   0  -4   8       44.81       42.71      0.93 o 
   1  -4   8      154.29      148.48      3.44 o 
   2  -4   8      114.63      102.48      7.18 o 
   3  -4   8       90.38       90.84      4.96 o 
   4  -4   8        6.84        4.67      0.71 o 
   5  -4   8       45.06       34.86      1.39 o 
   6  -4   8      252.46      239.10      5.20 o 
   7  -4   8      104.45      104.58      2.96 o 
   8  -4   8       16.79       19.41      1.25 o 
  -8  -3   8       16.88       18.98      1.20 o 
  -7  -3   8       19.47       22.99      1.84 o 
  -6  -3   8        0.84        0.92      0.52 o 
  -5  -3   8       64.14       57.77      1.53 o 
  -4  -3   8       44.59       45.88      1.10 o 
  -3  -3   8      533.02      553.42      7.93 o 
  -2  -3   8      742.74      750.93     10.51 o 
  -1  -3   8      237.85      222.83      4.16 o 
   0  -3   8      776.05      814.97     11.31 o 
   1  -3   8       67.81       66.82      1.77 o 
   2  -3   8       22.65       22.35      0.95 o 
   3  -3   8        2.97        2.64      0.66 o 
   4  -3   8      180.04      190.87      4.12 o 
   5  -3   8       93.08       90.75      3.01 o 
   6  -3   8       18.17       11.34      0.91 o 
   7  -3   8       82.76       68.26      2.27 o 
   8  -3   8      111.96      107.44      8.14 o 
  -9  -2   8        7.82        8.01      0.91 o 
  -8  -2   8        0.68        0.63      0.40 o 
  -7  -2   8        8.39       10.58      0.87 o 
  -6  -2   8       73.74       69.89      3.31 o 
  -5  -2   8      100.97       97.96      2.43 o 
  -4  -2   8       74.68       70.78      1.40 o 
  -3  -2   8       80.02       91.53      1.66 o 
  -2  -2   8      197.23      192.25      2.99 o 
  -1  -2   8      397.64      412.94      5.93 o 
   0  -2   8     2426.20     2367.62     75.68 o 
   1  -2   8      387.16      404.85      5.85 o 
   2  -2   8        0.01        0.67      0.25 o 
   3  -2   8      149.38      141.47      4.43 o 
   4  -2   8      170.20      163.56      3.67 o 
   5  -2   8        0.05        0.51      0.33 o 
   6  -2   8       62.60       63.48      2.08 o 
   7  -2   8       57.33       53.47      1.98 o 
   8  -2   8       12.22       10.82      1.05 o 
  -9  -1   8        2.77        4.28      0.70 o 
  -8  -1   8        0.46        0.27      0.35 o 
  -7  -1   8        0.36        0.68      0.36 o 
  -6  -1   8       11.27       10.35      0.78 o 
  -5  -1   8      535.90      531.82      9.53 o 
  -4  -1   8      159.52      156.41      4.11 o 
  -3  -1   8      157.64      172.10      2.70 o 
  -2  -1   8      480.22      592.12      8.30 o 
  -1  -1   8        2.47        3.89      0.25 o 
   0  -1   8      175.12      191.12      3.58 o 
   1  -1   8      322.69      325.56      4.82 o 
   2  -1   8      896.39      890.69     15.53 o 
   3  -1   8        0.32        0.34      0.17 o 
   4  -1   8        0.13        0.23      0.19 o 
   5  -1   8        0.38        0.02      0.31 o 
   6  -1   8       29.63       32.01      1.42 o 
   7  -1   8        0.06       -0.04      0.38 o 
  -9   0   8       18.54       17.53      1.17 o 
  -8   0   8       34.60       32.33      1.41 o 
  -7   0   8       84.75       86.24      2.39 o 
  -6   0   8       11.50       13.27      0.84 o 
  -5   0   8        0.75        0.89      0.29 o 
  -4   0   8      425.61      438.06      7.86 o 
  -3   0   8      194.86      178.75      3.53 o 
  -2   0   8       54.88       41.85      0.86 o 
  -1   0   8       64.04       72.01      1.32 o 
   0   0   8       12.63       18.51      1.10 o 
   1   0   8        2.98        7.68      0.56 o 
   2   0   8       66.67       59.80      1.71 o 
   3   0   8      331.85      328.65      5.07 o 
   4   0   8       95.73       80.77      1.75 o 
   5   0   8       89.26       89.31      1.98 o 
   6   0   8        0.18        1.12      0.43 o 
   7   0   8        6.81        8.53      0.89 o 
 -10   1   8       10.23       12.67      1.12 o 
  -9   1   8        2.60        3.89      0.66 o 
  -8   1   8      112.69      111.77      2.92 o 
  -7   1   8      454.50      443.90      8.79 o 
  -6   1   8        3.11        3.32      0.84 o 
  -5   1   8       94.28       92.87      2.26 o 
  -4   1   8        2.71        3.18      0.39 o 
  -3   1   8      492.87      537.08      9.37 o 
  -2   1   8      299.23      275.02      5.05 o 
  -1   1   8      194.39      180.85      2.84 o 
   0   1   8        0.41        0.02      0.14 o 
   1   1   8        1.23        2.47      0.37 o 
   2   1   8       47.58       48.31      3.75 o 
   3   1   8       20.40       23.65      1.05 o 
   4   1   8      188.63      193.65      3.42 o 
   5   1   8       11.14        9.60      0.68 o 
   6   1   8        1.83        2.53      0.55 o 
   7   1   8       14.31       15.93      1.18 o 
 -10   2   8        0.88        1.71      0.55 o 
  -9   2   8        2.01        2.25      0.55 o 
  -8   2   8        7.94        7.33      0.75 o 
  -7   2   8      381.51      374.21      7.16 o 
  -6   2   8       22.17       22.39      1.00 o 
  -5   2   8      108.28      107.63      2.50 o 
  -4   2   8     1423.35     1470.52     24.56 o 
  -3   2   8      122.47      125.56      2.05 o 
  -2   2   8        0.00        0.30      0.29 o 
  -1   2   8      368.95      383.71      5.59 o 
   0   2   8        4.73       12.29      0.62 o 
   1   2   8       92.80       77.93      3.66 o 
   2   2   8      193.25      190.84      3.99 o 
   3   2   8      225.95      218.36      3.72 o 
   4   2   8      218.45      218.55      3.83 o 
   5   2   8       21.23       22.67      0.99 o 
   6   2   8      171.66      184.69      3.60 o 
 -10   3   8       91.39       96.19      2.86 o 
  -9   3   8       25.32       26.86      1.31 o 
  -8   3   8        5.51        4.21      0.63 o 
  -7   3   8      145.12      141.65      3.29 o 
  -6   3   8       78.10       78.41      2.08 o 
  -5   3   8       77.43       80.39      2.04 o 
  -4   3   8       89.78       89.70      2.13 o 
  -3   3   8     1011.14      978.60     29.65 o 
  -2   3   8       10.59       13.70      0.50 o 
  -1   3   8       93.81      102.79      4.11 o 
   0   3   8        3.33        2.70      0.35 o 
   1   3   8      112.88      104.98      2.38 o 
   2   3   8       61.11       58.90      3.19 o 
   3   3   8       34.38       32.91      1.64 o 
   4   3   8        2.35        3.92      0.92 o 
   5   3   8      150.49      153.23      3.05 o 
 -10   4   8       14.57       18.75      1.23 o 
  -9   4   8       49.24       49.40      1.82 o 
  -8   4   8       18.52       19.06      1.73 o 
  -7   4   8      104.45      102.28      3.99 o 
  -6   4   8      332.99      324.11      6.21 o 
  -5   4   8       28.01       32.61      2.53 o 
  -4   4   8      371.06      371.13      7.04 o 
  -3   4   8      162.68      155.83      2.58 o 
  -2   4   8      136.64      134.28      2.31 o 
  -1   4   8      368.84      374.96     12.82 o 
   0   4   8        1.68        1.39      0.44 o 
   1   4   8        7.30        5.83      0.80 o 
   2   4   8       75.25       67.77      2.83 o 
   3   4   8      113.18      106.51      4.01 o 
   4   4   8       50.78       54.98      2.01 o 
   5   4   8        8.43        9.79      1.03 o 
  -9   5   8        7.00        4.52      0.69 o 
  -8   5   8       21.71       21.36      1.11 o 
  -7   5   8        4.10        7.35      1.06 o 
  -6   5   8      147.23      142.72      7.72 o 
  -5   5   8      213.73      201.46      6.10 o 
  -4   5   8       21.42       26.53      1.61 o 
  -3   5   8      556.74      557.96      9.95 o 
  -2   5   8      436.59      430.52      7.91 o 
  -1   5   8      132.25      124.04      3.94 o 
   0   5   8        1.42        1.87      0.56 o 
   1   5   8        7.71        8.93      1.06 o 
   2   5   8       56.35       54.79      2.59 o 
   3   5   8        3.07        2.17      0.76 o 
   4   5   8        9.30        8.65      1.28 o 
  -9   6   8      107.97      113.12      4.53 o 
  -8   6   8        3.28        3.33      0.90 o 
  -7   6   8       24.73       20.10      1.63 o 
  -6   6   8        4.28        2.83      0.84 o 
  -5   6   8      127.43      126.87      4.47 o 
  -4   6   8       56.27       53.61      2.50 o 
  -3   6   8       20.53       19.84      0.94 o 
  -2   6   8        0.02       -0.03      0.28 o 
  -1   6   8      383.54      392.68     10.50 o 
   0   6   8        0.51        0.35      0.50 o 
   1   6   8       94.09      100.14      3.79 o 
   2   6   8        1.19        2.12      0.73 o 
   3   6   8       55.91       54.76      2.78 o 
  -8   7   8      138.16      152.75      5.42 o 
  -7   7   8       10.09       10.75      1.39 o 
  -6   7   8      254.00      266.99      8.04 o 
  -5   7   8        6.98        7.80      1.19 o 
  -4   7   8       78.47       76.97      3.28 o 
  -3   7   8       24.15       23.24      1.25 o 
  -2   7   8        8.69        9.05      0.86 o 
  -1   7   8        0.44        0.54      0.50 o 
   0   7   8       82.47       79.49      3.28 o 
   1   7   8        0.61        0.92      0.61 o 
  -7   8   8       50.80       50.97      2.82 o 
  -6   8   8       22.62       26.66      2.00 o 
  -5   8   8      284.55      309.95      9.19 o 
  -4   8   8        8.85       11.48      1.43 o 
  -3   8   8       15.74       15.32      1.58 o 
  -2   8   8      117.68      117.17      3.08 o 
  -1   8   8       15.27       15.34      1.31 o 
   0   8   8        4.45        3.95      0.90 o 
  -4   9   8      198.02      214.76      7.13 o 
  -2  -9   9        2.00        1.64      0.79 o 
  -1  -9   9        0.08        0.20      0.62 o 
   0  -9   9        0.01        0.72      0.69 o 
   1  -9   9        5.89        5.08      1.03 o 
   2  -9   9       14.51       12.89      1.58 o 
   3  -9   9       80.67       85.47      3.98 o 
   4  -9   9        0.02       -0.39      0.55 o 
   5  -9   9        3.93        3.67      1.11 o 
  -3  -8   9       25.80       27.79      1.91 o 
  -2  -8   9       59.41       59.83      2.89 o 
  -1  -8   9        0.45        0.04      0.53 o 
   0  -8   9        6.09        7.46      1.20 o 
   1  -8   9       22.02       19.10      1.59 o 
   2  -8   9      132.01      127.97      4.81 o 
   3  -8   9       74.63       76.10      3.52 o 
   4  -8   9       24.63       23.27      1.91 o 
   5  -8   9       21.06       21.02      2.01 o 
   6  -8   9       14.56       14.44      1.78 o 
  -5  -7   9       49.55       54.04      2.88 o 
  -4  -7   9        0.00        0.38      0.51 o 
  -3  -7   9        0.82        0.69      0.57 o 
  -2  -7   9        8.16        6.87      1.02 o 
  -1  -7   9      145.06      146.29      4.94 o 
   0  -7   9       39.79       38.04      1.42 o 
   1  -7   9       21.10       21.00      1.06 o 
   2  -7   9       12.24       13.84      0.93 o 
   3  -7   9       62.38       55.08      2.78 o 
   4  -7   9       85.87       84.12      2.42 o 
   5  -7   9      302.34      312.66      6.48 o 
   6  -7   9       78.54       79.41      2.48 o 
   7  -7   9       10.14        9.64      0.97 o 
  -6  -6   9       49.60       56.69      2.96 o 
  -5  -6   9      108.56      104.14      2.84 o 
  -4  -6   9      218.58      227.32      3.93 o 
  -3  -6   9        3.13        2.96      0.40 o 
  -2  -6   9      230.70      223.55      4.65 o 
  -1  -6   9        0.15        0.57      0.34 o 
   0  -6   9      294.56      278.03      5.52 o 
   1  -6   9       36.99       40.57      1.91 o 
   2  -6   9        9.56        8.99      0.75 o 
   3  -6   9       11.83        8.29      0.77 o 
   4  -6   9        3.44        4.19      0.74 o 
   5  -6   9      341.99      331.13      6.76 o 
   6  -6   9      158.93      173.21      5.78 o 
   7  -6   9       72.01       71.24      2.39 o 
  -7  -5   9        1.63        1.24      0.44 o 
  -6  -5   9       12.44        9.92      0.91 o 
  -5  -5   9        4.55        4.54      0.62 o 
  -4  -5   9      398.00      405.88      7.67 o 
  -3  -5   9      103.94      104.03      2.53 o 
  -2  -5   9       80.37       69.58      1.50 o 
  -1  -5   9      162.89      157.37      3.42 o 
   0  -5   9        0.45        0.07      0.35 o 
   1  -5   9        0.01        0.11      0.25 o 
   2  -5   9      266.35      280.03      7.68 o 
   3  -5   9       13.33       15.51      0.94 o 
   4  -5   9       43.94       40.30      1.52 o 
   5  -5   9       83.90       81.28      2.40 o 
   6  -5   9       40.51       33.41      1.50 o 
   7  -5   9       48.89       54.21      2.03 o 
  -7  -4   9       13.11       13.14      1.02 o 
  -6  -4   9        4.82        7.10      0.75 o 
  -5  -4   9       15.58       17.74      0.98 o 
  -4  -4   9      161.88      160.07      3.04 o 
  -3  -4   9      304.59      289.68      4.51 o 
  -2  -4   9       36.45       32.80      1.09 o 
  -1  -4   9       43.53       39.04      2.16 o 
   0  -4   9       25.33       20.43      0.89 o 
   1  -4   9       51.32       47.55      1.51 o 
   2  -4   9        4.43        5.25      0.59 o 
   3  -4   9      208.82      224.65      4.79 o 
   4  -4   9       39.11       27.38      1.22 o 
   5  -4   9      266.39      243.58      5.53 o 
   6  -4   9       62.70       58.77      2.04 o 
   7  -4   9       13.22       16.24      1.17 o 
  -8  -3   9        2.34        1.93      0.51 o 
  -7  -3   9       34.69       34.26      2.36 o 
  -6  -3   9      126.16      119.58      3.77 o 
  -5  -3   9       54.15       57.06      2.70 o 
  -4  -3   9       44.10       40.38      1.50 o 
  -3  -3   9      297.01      320.37      4.85 o 
  -2  -3   9       38.46       40.13      1.00 o 
  -1  -3   9        0.92        1.10      0.23 o 
   0  -3   9       45.96       41.05      1.64 o 
   1  -3   9        0.37        1.81      0.34 o 
   2  -3   9        6.66        5.54      0.59 o 
   3  -3   9        3.51        1.32      0.39 o 
   4  -3   9       66.68       67.73      2.03 o 
   5  -3   9        1.60        1.01      0.39 o 
   6  -3   9       23.63       20.01      1.55 o 
   7  -3   9      136.30      130.60      3.52 o 
  -9  -2   9       46.05       43.44      1.84 o 
  -8  -2   9       52.48       51.55      1.91 o 
  -7  -2   9        2.70        3.85      0.61 o 
  -6  -2   9        7.36        6.85      0.70 o 
  -5  -2   9      306.40      282.86      5.57 o 
  -4  -2   9      266.93      292.94      5.61 o 
  -3  -2   9      162.13      143.02      2.39 o 
  -2  -2   9      431.36      425.45      6.16 o 
  -1  -2   9      174.20      184.51      2.91 o 
   0  -2   9       93.06       93.70      1.97 o 
   1  -2   9       10.75        6.83      0.87 o 
   2  -2   9      242.26      229.03      4.71 o 
   3  -2   9       34.71       27.10      1.14 o 
   4  -2   9       24.91       19.51      1.04 o 
   5  -2   9       22.56       17.94      1.03 o 
   6  -2   9        7.09        7.44      0.83 o 
   7  -2   9        9.32       10.65      1.33 o 
  -9  -1   9        0.91        1.72      0.51 o 
  -8  -1   9       21.15       20.58      1.17 o 
  -7  -1   9      119.08      116.75      2.98 o 
  -6  -1   9      156.19      158.51      3.59 o 
  -5  -1   9       70.53       62.36      1.79 o 
  -4  -1   9       27.02       25.60      0.99 o 
  -3  -1   9        3.49        2.73      0.99 o 
  -2  -1   9      147.78      142.76      2.32 o 
  -1  -1   9       26.76       19.27      0.63 o 
   0  -1   9      266.69      271.32      4.94 o 
   1  -1   9      244.77      233.99      3.64 o 
   2  -1   9       23.26       23.74      2.14 o 
   3  -1   9      221.60      225.07      4.67 o 
   4  -1   9       51.50       49.05      2.08 o 
   5  -1   9       27.29       28.38      1.30 o 
   6  -1   9       12.94       10.24      0.94 o 
   7  -1   9       37.99       41.31      1.75 o 
  -9   0   9       10.98       10.98      0.99 o 
  -8   0   9       10.00        9.66      0.89 o 
  -7   0   9       87.46       79.82      2.28 o 
  -6   0   9      146.02      153.59      3.46 o 
  -5   0   9      733.79      752.66     13.13 o 
  -4   0   9       26.56       25.42      0.99 o 
  -3   0   9       17.60       17.89      0.77 o 
  -2   0   9       26.44       28.61      1.23 o 
  -1   0   9        1.48        1.23      0.19 o 
   0   0   9      818.88      849.68     14.41 o 
   1   0   9      207.08      204.65      4.18 o 
   2   0   9      149.42      140.67      3.23 o 
   3   0   9      855.90      802.87     14.22 o 
   4   0   9      415.27      395.91      6.69 o 
   5   0   9       69.73       70.35      2.20 o 
   6   0   9        6.44        9.30      0.92 o 
   7   0   9       29.56       31.61      1.62 o 
 -10   1   9       25.78       29.56      1.53 o 
  -9   1   9      111.88      116.89      3.19 o 
  -8   1   9        3.90        4.33      0.92 o 
  -7   1   9       88.08       79.36      2.31 o 
  -6   1   9      881.88      916.28     15.89 o 
  -5   1   9      323.12      315.77      7.57 o 
  -4   1   9      195.92      189.80      3.87 o 
  -3   1   9       40.95       35.74      1.30 o 
  -2   1   9      427.45      470.72      6.74 o 
  -1   1   9       62.78       62.51      1.27 o 
   1   1   9      319.48      329.74      6.30 o 
   2   1   9       34.36       34.61      1.27 o 
   3   1   9      381.38      380.87      7.34 o 
   4   1   9      851.45      868.47     15.52 o 
   5   1   9       56.25       49.02      3.07 o 
   6   1   9       34.58       35.97      1.59 o 
 -10   2   9       27.85       27.03      1.45 o 
  -9   2   9       16.05       16.03      1.12 o 
  -8   2   9       65.96       64.51      2.07 o 
  -7   2   9       98.80       99.49      2.96 o 
  -6   2   9        0.55        0.41      0.31 o 
  -5   2   9      867.92      884.32     15.25 o 
  -4   2   9        1.70        1.91      0.57 o 
  -3   2   9      100.56       85.35      2.06 o 
  -2   2   9      307.86      311.53      4.63 o 
  -1   2   9      162.58      150.17      2.50 o 
   0   2   9       46.47       50.62      1.47 o 
   1   2   9        0.54        0.16      0.25 o 
   2   2   9      156.79      148.47      3.33 o 
   3   2   9       36.17       30.35      1.35 o 
   4   2   9      180.09      178.29      3.33 o 
   5   2   9      220.10      223.72      4.07 o 
   6   2   9       11.07       11.37      1.05 o 
 -10   3   9       30.73       29.11      1.50 o 
  -9   3   9        1.82        3.75      0.65 o 
  -8   3   9        9.34        9.02      0.83 o 
  -7   3   9      300.35      296.80      5.93 o 
  -6   3   9        9.96       14.62      1.05 o 
  -5   3   9       65.95       64.97      2.01 o 
  -4   3   9      497.40      482.99      9.77 o 
  -3   3   9        1.07        0.45      0.56 o 
  -2   3   9       87.69       77.79      2.26 o 
  -1   3   9      186.63      178.92      2.95 o 
   0   3   9      303.51      282.25     10.91 o 
   1   3   9       67.76       60.90      1.67 o 
   2   3   9       26.71       27.13      1.10 o 
   3   3   9       19.10       17.64      1.23 o 
   4   3   9        8.31        8.44      1.05 o 
   5   3   9       42.30       41.39      2.76 o 
 -10   4   9       62.88       70.30      2.39 o 
  -9   4   9       79.99       83.04      2.51 o 
  -8   4   9       35.28       34.72      1.45 o 
  -7   4   9        7.86        9.06      0.79 o 
  -6   4   9      171.37      167.38      3.68 o 
  -5   4   9       17.23       16.63      1.78 o 
  -4   4   9        0.16        0.23      0.21 o 
  -3   4   9       24.69       23.41      1.13 o 
  -2   4   9       34.36       35.89      0.93 o 
  -1   4   9       92.98       88.48      4.51 o 
   0   4   9       29.14       22.74      1.33 o 
   1   4   9      144.56      131.12      4.31 o 
   2   4   9      303.91      292.18      8.40 o 
   3   4   9       12.74       11.11      1.27 o 
   4   4   9        4.76        5.18      0.99 o 
  -9   5   9       81.37       86.64      2.58 o 
  -8   5   9       34.04       36.44      1.49 o 
  -7   5   9      150.87      154.55      5.19 o 
  -6   5   9        2.29        2.47      0.71 o 
  -5   5   9        3.52        4.30      0.83 o 
  -4   5   9      205.99      208.37      6.28 o 
  -3   5   9       41.34       40.56      2.03 o 
  -2   5   9       33.03       30.80      1.15 o 
  -1   5   9      119.63      117.38      3.82 o 
   0   5   9        5.61        7.43      0.90 o 
   1   5   9        5.32        3.71      0.76 o 
   2   5   9       55.84       55.02      2.64 o 
   3   5   9       65.50       68.10      3.14 o 
  -9   6   9        8.56        8.59      1.41 o 
  -8   6   9        6.64        5.47      1.12 o 
  -7   6   9       19.45       24.06      1.82 o 
  -6   6   9      195.97      206.92      6.55 o 
  -5   6   9       30.53       26.71      1.77 o 
  -4   6   9       77.39       76.61      3.19 o 
  -3   6   9      156.87      157.66      5.20 o 
  -2   6   9       23.74       21.44      1.03 o 
  -1   6   9       28.40       31.90      1.74 o 
   0   6   9      127.38      114.53      4.06 o 
   1   6   9        7.31        6.61      1.02 o 
   2   6   9      145.74      156.58      5.46 o 
  -8   7   9        1.54        2.62      0.87 o 
  -7   7   9       16.78       20.42      1.71 o 
  -6   7   9       21.67       19.97      1.66 o 
  -5   7   9       72.19       70.25      3.17 o 
  -4   7   9       22.53       20.10      1.58 o 
  -3   7   9      195.70      192.22      6.18 o 
  -2   7   9       12.03       13.81      1.44 o 
  -1   7   9        0.13        0.54      0.51 o 
   0   7   9        0.84        1.92      0.67 o 
   1   7   9        1.72        1.80      0.71 o 
  -7   8   9        1.08        0.55      0.77 o 
  -6   8   9       17.23       18.85      1.86 o 
  -5   8   9        7.40       10.83      1.47 o 
  -4   8   9        1.91        1.70      0.79 o 
  -3   8   9       97.73       98.16      4.04 o 
  -2   8   9       33.63       34.41      2.22 o 
  -1   8   9       33.11       36.40      2.07 o 
  -1  -9  10        2.42        3.58      0.96 o 
   0  -9  10       68.82       74.99      3.57 o 
   1  -9  10        0.02        0.56      0.72 o 
   2  -9  10       77.12       81.04      3.80 o 
   3  -9  10       58.43       59.94      3.24 o 
   4  -9  10        9.64       12.60      1.76 o 
  -3  -8  10       35.93       38.76      2.29 o 
  -2  -8  10       17.50       19.68      1.62 o 
  -1  -8  10        1.63        2.44      0.81 o 
   0  -8  10        0.10        0.12      0.44 o 
   1  -8  10      163.50      178.21      6.08 o 
   2  -8  10       21.59       19.77      1.71 o 
   3  -8  10       24.07       24.63      1.97 o 
   4  -8  10       10.20       11.66      1.54 o 
   5  -8  10        5.36        8.22      0.88 o 
  -3  -7  10       28.69       34.73      2.05 o 
  -2  -7  10       22.95       22.26      1.61 o 
  -1  -7  10       17.18       19.33      1.04 o 
   0  -7  10        4.22        4.82      0.69 o 
   1  -7  10        0.64        0.41      0.37 o 
   2  -7  10        3.79        4.13      0.66 o 
   3  -7  10      686.16      675.28     12.51 o 
   4  -7  10       61.69       66.92      2.16 o 
   5  -7  10        0.01        0.27      0.40 o 
   6  -7  10       70.42       66.84      2.31 o 
  -6  -6  10        0.63        2.01      0.51 o 
  -5  -6  10       60.34       65.23      2.15 o 
  -4  -6  10        1.71        1.89      0.79 o 
  -3  -6  10        9.11        7.36      0.70 o 
  -2  -6  10      143.94      141.50      4.93 o 
  -1  -6  10        0.94        0.77      0.38 o 
   0  -6  10       13.56       10.47      0.78 o 
   1  -6  10       71.20       67.58      3.00 o 
   2  -6  10        0.33        0.34      0.45 o 
   3  -6  10       14.11       15.52      1.01 o 
   4  -6  10      325.15      320.26      6.55 o 
   5  -6  10       27.39       27.42      1.36 o 
   6  -6  10      265.28      279.35      7.59 o 
   7  -6  10       24.52       22.22      1.38 o 
  -6  -5  10       19.90       16.53      1.47 o 
  -5  -5  10       72.23       75.84      2.26 o 
  -4  -5  10       40.11       38.42      1.70 o 
  -3  -5  10        6.06        6.09      0.48 o 
  -2  -5  10        1.71        2.45      0.44 o 
  -1  -5  10       62.56       64.79      4.92 o 
   0  -5  10       53.18       50.37      1.61 o 
   1  -5  10      196.70      198.71      4.27 o 
   2  -5  10       14.45       12.20      0.85 o 
   3  -5  10       13.20       12.07      0.91 o 
   4  -5  10       62.28       53.22      1.83 o 
   5  -5  10      155.25      143.81      3.61 o 
   6  -5  10      116.24      108.11      3.07 o 
   7  -5  10       97.22      104.56      3.11 o 
  -7  -4  10       12.84       14.86      1.10 o 
  -6  -4  10       74.84       75.85      2.31 o 
  -5  -4  10        9.14        9.18      0.79 o 
  -4  -4  10      369.14      355.49      6.82 o 
  -3  -4  10        0.87        0.41      0.19 o 
  -2  -4  10      176.68      173.15      2.90 o 
  -1  -4  10      425.20      399.91     10.61 o 
   0  -4  10      829.53      795.92     14.00 o 
   1  -4  10      171.11      176.88      3.86 o 
   2  -4  10       60.27       62.29      2.63 o 
   3  -4  10       47.68       47.97      1.71 o 
   4  -4  10      112.45      110.38      2.89 o 
   5  -4  10        0.12        0.21      0.39 o 
   6  -4  10       42.85       45.04      3.09 o 
   7  -4  10        2.84        3.28      0.68 o 
  -8  -3  10       19.24       20.86      1.22 o 
  -7  -3  10       81.21       78.72      2.41 o 
  -6  -3  10        2.09        1.27      0.43 o 
  -5  -3  10        2.66        1.93      0.74 o 
  -4  -3  10       50.87       42.86      3.20 o 
  -3  -3  10      167.92      173.82      2.90 o 
  -2  -3  10      208.43      206.88      3.31 o 
  -1  -3  10      705.78      725.71     10.22 o 
   0  -3  10      129.86      113.56      2.66 o 
   1  -3  10        0.31        1.07      0.65 o 
   2  -3  10      142.96      148.77      3.45 o 
   3  -3  10      260.30      251.34      9.42 o 
   4  -3  10       76.47       82.95      2.39 o 
   5  -3  10       14.92       15.07      1.53 o 
   6  -3  10       10.06        8.18      0.86 o 
   7  -3  10        0.07        0.29      0.41 o 
  -8  -2  10        1.25        1.24      0.47 o 
  -7  -2  10       51.22       45.24      1.72 o 
  -6  -2  10      107.38      105.27      2.74 o 
  -5  -2  10        6.14        6.32      0.64 o 
  -4  -2  10      153.56      130.03      5.86 o 
  -3  -2  10       61.34       60.79      1.66 o 
  -2  -2  10      142.25      133.20      2.77 o 
  -1  -2  10      112.65      123.02      2.57 o 
   1  -2  10      783.26      758.59     13.43 o 
   2  -2  10      311.97      308.94      8.00 o 
   3  -2  10      320.13      322.96      6.39 o 
   4  -2  10        0.01        0.46      0.35 o 
   5  -2  10       62.09       55.29      1.94 o 
   6  -2  10       25.10       23.52      1.62 o 
   7  -2  10        6.14        7.68      0.93 o 
  -9  -1  10        5.32        3.58      0.65 o 
  -8  -1  10       72.98       67.03      2.36 o 
  -7  -1  10       31.63       33.01      1.41 o 
  -6  -1  10      204.26      201.34      4.35 o 
  -5  -1  10       22.39       19.60      1.02 o 
  -4  -1  10      291.26      280.11      5.42 o 
  -3  -1  10       10.85        8.07      0.58 o 
  -2  -1  10       70.68       65.08      2.86 o 
  -1  -1  10       91.94      100.87      1.79 o 
   0  -1  10      265.50      231.89      6.63 o 
   1  -1  10      173.99      163.58      2.74 o 
   2  -1  10      425.40      447.41      8.44 o 
   3  -1  10      248.49      234.75      4.92 o 
   4  -1  10       33.11       29.02      2.07 o 
   5  -1  10       16.68       14.97      1.21 o 
   6  -1  10       54.21       54.81      2.03 o 
  -9   0  10       14.43       14.39      1.13 o 
  -8   0  10       16.24       14.43      1.05 o 
  -7   0  10        1.05        0.36      0.37 o 
  -6   0  10      286.01      290.04      6.06 o 
  -5   0  10      508.56      497.99      9.06 o 
  -4   0  10       21.11       22.52      0.97 o 
  -3   0  10      130.47      124.99      2.76 o 
  -2   0  10      221.38      202.69      3.17 o 
  -1   0  10      197.55      190.58      3.04 o 
   0   0  10       53.79       51.74      2.66 o 
   1   0  10        3.58        2.65      0.32 o 
   2   0  10      493.24      487.35      9.10 o 
   3   0  10       92.64       79.49      2.25 o 
   4   0  10       30.54       34.15      1.44 o 
   5   0  10        5.33        5.13      0.72 o 
   6   0  10        0.86        0.22      0.43 o 
  -9   1  10        1.64        2.68      0.60 o 
  -8   1  10      130.15      135.22      3.81 o 
  -7   1  10      106.67      105.80      2.76 o 
  -6   1  10        0.25        0.04      0.33 o 
  -5   1  10      314.51      325.66      6.72 o 
  -4   1  10       11.38       14.06      0.77 o 
  -3   1  10      138.16      133.65      2.91 o 
  -2   1  10      251.77      243.90      3.76 o 
  -1   1  10        0.98        0.99      0.32 o 
   0   1  10      275.27      271.98      5.17 o 
   1   1  10      210.81      191.57     10.08 o 
   2   1  10        2.83        2.54      0.48 o 
   3   1  10      189.84      190.31      4.49 o 
   4   1  10       34.28       34.30      2.37 o 
   5   1  10       40.54       45.08      2.87 o 
   6   1  10        1.38        1.78      0.57 o 
  -9   2  10       60.91       54.30      1.97 o 
  -8   2  10        0.00        0.26      0.39 o 
  -7   2  10      277.81      280.51      5.72 o 
  -6   2  10      297.45      281.29      5.60 o 
  -5   2  10       29.42       25.70      1.08 o 
  -4   2  10      566.75      559.11      9.96 o 
  -3   2  10       57.87       58.19      1.64 o 
  -2   2  10        0.07        1.19      0.20 o 
  -1   2  10        1.02        1.87      0.25 o 
   0   2  10       14.01       10.10      1.03 o 
   1   2  10      340.57      340.64      6.60 o 
   2   2  10        8.48       10.74      0.78 o 
   3   2  10       17.18       14.23      0.93 o 
   4   2  10       46.53       47.77      2.19 o 
   5   2  10       22.27       23.01      1.31 o 
  -9   3  10       84.59       83.01      4.71 o 
  -8   3  10      113.96      118.86      3.10 o 
  -7   3  10       21.75       19.81      1.07 o 
  -6   3  10        2.52        1.82      0.58 o 
  -5   3  10       17.45       16.00      0.86 o 
  -4   3  10       77.00       73.92      1.97 o 
  -3   3  10      222.08      215.39      6.15 o 
  -1   3  10       40.19       31.25      0.89 o 
   1   3  10       20.45       20.29      0.92 o 
   2   3  10       33.39       31.82      1.23 o 
   3   3  10       17.54       18.36      1.32 o 
   4   3  10       50.98       51.51      2.69 o 
  -9   4  10       49.29       55.91      2.03 o 
  -8   4  10       17.40       17.10      1.10 o 
  -7   4  10      357.49      351.77      6.90 o 
  -6   4  10      116.31      112.18      2.80 o 
  -5   4  10       28.93       23.90      2.49 o 
  -4   4  10        0.64        0.55      0.28 o 
  -3   4  10      342.32      353.62      6.63 o 
  -2   4  10      235.52      232.54      4.64 o 
  -1   4  10      208.36      206.29      4.22 o 
   0   4  10       62.06       55.95      2.31 o 
   1   4  10      388.81      363.55      9.94 o 
   2   4  10       10.62       11.35      1.21 o 
   3   4  10        0.45        0.74      0.51 o 
   4   4  10       47.59       46.51      2.62 o 
  -9   5  10       12.58       14.16      1.68 o 
  -8   5  10      201.12      216.79      6.97 o 
  -7   5  10       28.19       27.05      1.84 o 
  -6   5  10       80.35       74.63      3.19 o 
  -5   5  10      164.02      157.45      5.21 o 
  -4   5  10      106.49      116.76      4.15 o 
  -3   5  10       28.53       27.41      1.76 o 
  -2   5  10      157.22      160.91      5.20 o 
  -1   5  10       25.70       23.84      1.40 o 
   0   5  10        0.19        0.06      0.36 o 
   1   5  10       81.62       75.45      3.10 o 
   2   5  10      233.91      221.39      6.91 o 
   3   5  10        0.82        0.93      0.57 o 
  -8   6  10        0.14       -0.09      0.63 o 
  -7   6  10      311.70      330.94      9.69 o 
  -6   6  10        3.20        3.66      0.88 o 
  -5   6  10       10.23        8.71      1.23 o 
  -4   6  10       44.64       45.46      2.38 o 
  -3   6  10       43.70       41.27      2.22 o 
  -2   6  10       19.67       19.87      1.57 o 
  -1   6  10       13.44       12.10      1.14 o 
   0   6  10        2.20        2.18      0.63 o 
   1   6  10       13.08       11.32      1.25 o 
  -7   7  10       23.88       20.22      1.85 o 
  -6   7  10      140.99      159.52      5.61 o 
  -5   7  10       85.16       90.26      3.80 o 
  -4   7  10        0.30        0.11      0.54 o 
  -3   7  10       15.43       16.89      1.62 o 
  -2   7  10        1.92        2.11      0.73 o 
  -1   7  10       15.53       13.51      1.29 o 
   0   7  10        0.95        1.66      0.66 o 
  -6   8  10       24.66       23.17      1.93 o 
  -5   8  10       66.79       67.68      3.33 o 
  -4   8  10      115.78      123.05      4.80 o 
  -3   8  10        2.00        1.04      0.69 o 
   0  -9  11        0.07        0.26      0.62 o 
   1  -9  11       24.53       24.04      1.96 o 
   2  -9  11      161.41      166.15      6.18 o 
   3  -9  11       12.78       15.70      1.84 o 
  -2  -8  11       25.98       29.93      2.09 o 
  -1  -8  11       25.67       28.49      1.99 o 
   0  -8  11        2.81        2.22      0.76 o 
   1  -8  11        1.42        1.72      0.78 o 
   2  -8  11        3.51        4.02      0.96 o 
   3  -8  11      112.17      118.68      4.88 o 
   4  -8  11       25.11       27.91      1.37 o 
   5  -8  11       47.06       51.46      1.98 o 
  -3  -7  11       18.51       23.38      1.68 o 
  -2  -7  11       42.36       42.64      1.85 o 
  -1  -7  11       53.30       51.43      1.76 o 
   0  -7  11       69.29       72.99      2.22 o 
   1  -7  11        0.27        0.30      0.37 o 
   2  -7  11       78.37       77.23      2.37 o 
   3  -7  11        8.53        9.29      0.93 o 
   4  -7  11       24.52       21.72      1.22 o 
   5  -7  11        6.70        7.88      0.89 o 
   6  -7  11       76.48       84.85      2.74 o 
  -5  -6  11      289.15      297.74      8.87 o 
  -4  -6  11        0.89        1.39      0.66 o 
  -3  -6  11      112.34      108.71      4.08 o 
  -2  -6  11        4.69        6.13      0.68 o 
  -1  -6  11       70.32       65.14      1.98 o 
   0  -6  11        1.04        1.23      0.42 o 
   1  -6  11      273.50      270.19      8.13 o 
   2  -6  11       19.24       15.58      1.01 o 
   3  -6  11      107.93      111.70      3.06 o 
   4  -6  11       40.79       35.99      1.52 o 
   5  -6  11       16.23       13.09      1.49 o 
   6  -6  11        0.01        0.44      0.45 o 
  -6  -5  11       10.03       10.64      0.96 o 
  -5  -5  11        3.79        4.98      0.98 o 
  -4  -5  11        6.42        5.41      0.64 o 
  -3  -5  11        0.15       -0.06      0.30 o 
  -2  -5  11      297.33      309.19      8.77 o 
  -1  -5  11      167.69      158.48      3.57 o 
   0  -5  11        6.60        7.25      0.68 o 
   1  -5  11       82.93       84.59      2.35 o 
   2  -5  11       10.74        9.29      0.83 o 
   3  -5  11       16.82       20.25      1.15 o 
   4  -5  11      254.41      255.49      5.50 o 
   5  -5  11       15.14       13.07      1.04 o 
   6  -5  11       14.27       15.12      1.16 o 
  -7  -4  11       74.76       78.03      2.49 o 
  -6  -4  11        5.53        7.53      0.82 o 
  -5  -4  11       46.66       47.90      1.68 o 
  -4  -4  11       35.68       35.53      1.35 o 
  -3  -4  11       90.96       79.80      2.11 o 
  -2  -4  11       10.31       11.71      0.71 o 
  -1  -4  11       49.46       46.81      2.27 o 
   0  -4  11      116.81      110.94      2.72 o 
   1  -4  11      125.90      121.65      2.99 o 
   2  -4  11       31.47       32.52      1.37 o 
   3  -4  11        6.09        6.60      0.76 o 
   4  -4  11       15.22       17.10      1.07 o 
   5  -4  11       38.69       43.87      1.75 o 
   6  -4  11       87.43       90.38      2.80 o 
  -8  -3  11        5.86        6.26      0.83 o 
  -7  -3  11       48.88       49.48      1.87 o 
  -6  -3  11        1.33        1.68      0.45 o 
  -5  -3  11       56.05       59.33      1.87 o 
  -4  -3  11      114.91      112.48      2.76 o 
  -3  -3  11      194.35      180.77      3.80 o 
  -2  -3  11       18.87       17.82      0.63 o 
  -1  -3  11      581.50      596.69     10.71 o 
   0  -3  11      566.11      520.62     34.21 o 
   1  -3  11     1705.36     1733.10     29.53 o 
   2  -3  11        0.30        0.17      0.30 o 
   3  -3  11       50.01       46.44      1.73 o 
   4  -3  11       83.53       73.53      5.07 o 
   5  -3  11        1.09       -0.10      0.39 o 
   6  -3  11       17.66       15.26      1.15 o 
  -8  -2  11       36.12       36.23      1.62 o 
  -7  -2  11       75.44       75.49      4.66 o 
  -6  -2  11       10.08       10.45      0.88 o 
  -5  -2  11       28.39       25.78      1.15 o 
  -4  -2  11      389.21      360.86      6.85 o 
  -3  -2  11       36.24       39.03      1.79 o 
  -2  -2  11        8.95        9.72      0.46 o 
  -1  -2  11      118.20      111.10      2.57 o 
   0  -2  11      226.09      222.83      6.58 o 
   1  -2  11      220.48      209.79      4.44 o 
   2  -2  11      598.33      613.49     11.28 o 
   3  -2  11        9.02       10.63      0.85 o 
   4  -2  11       67.86       64.71      3.03 o 
   5  -2  11       31.27       35.50      1.58 o 
   6  -2  11        6.88        7.81      0.91 o 
  -9  -1  11       11.17       11.98      1.08 o 
  -8  -1  11       95.55       93.41      2.76 o 
  -7  -1  11      218.83      221.90      8.14 o 
  -6  -1  11      234.92      225.75      6.27 o 
  -5  -1  11       15.27       16.21      0.91 o 
  -4  -1  11       43.57       47.92      2.57 o 
  -3  -1  11        0.24       -0.01      0.23 o 
  -2  -1  11      200.88      201.90      4.03 o 
  -1  -1  11      562.15      572.32      9.80 o 
   0  -1  11      210.80      199.24      3.23 o 
   1  -1  11       61.25       51.21      1.70 o 
   2  -1  11      484.11      472.83      8.97 o 
   3  -1  11      228.87      221.26      4.79 o 
   4  -1  11      294.85      312.05      9.26 o 
   5  -1  11       69.01       73.24      2.38 o 
   6  -1  11       10.88        8.85      0.97 o 
  -9   0  11        0.06       -0.36      0.36 o 
  -8   0  11        8.70       11.26      0.97 o 
  -7   0  11       84.23       83.34      2.43 o 
  -6   0  11      405.75      409.72      7.83 o 
  -5   0  11       18.27       19.33      0.99 o 
  -4   0  11      444.52      425.47      7.85 o 
  -3   0  11      726.95      712.86     12.42 o 
  -2   0  11       39.35       28.75      1.04 o 
  -1   0  11      106.81      111.10      2.01 o 
   0   0  11      256.47      261.56      4.10 o 
   1   0  11       67.09       71.21      1.53 o 
   2   0  11      140.90      145.19      5.47 o 
   3   0  11      130.88      135.87      3.33 o 
   4   0  11       85.87       91.58      3.01 o 
   5   0  11       55.06       53.94      2.12 o 
   6   0  11       39.81       40.33      1.78 o 
  -9   1  11       72.26       77.61      2.52 o 
  -8   1  11       90.61       87.57      2.59 o 
  -7   1  11        0.36        0.79      0.57 o 
  -6   1  11       15.79       14.42      0.93 o 
  -5   1  11       16.61       15.81      1.54 o 
  -4   1  11      357.17      337.46      6.41 o 
  -3   1  11      165.07      148.76     10.33 o 
  -2   1  11      246.10      224.30     10.06 o 
  -1   1  11      432.52      430.68      6.36 o 
   0   1  11      166.47      145.87      4.24 o 
   1   1  11       41.23       36.69      1.38 o 
   2   1  11       24.80       28.93      1.49 o 
   3   1  11       19.00       20.62      1.11 o 
   4   1  11       14.47       15.60      2.02 o 
   5   1  11       37.70       39.83      1.72 o 
  -9   2  11       11.24       12.54      1.06 o 
  -8   2  11       25.77       28.24      1.34 o 
  -7   2  11       88.17       89.07      2.54 o 
  -6   2  11      101.21       99.27      2.97 o 
  -5   2  11        0.11        0.09      0.29 o 
  -4   2  11       33.13       29.62      1.55 o 
  -3   2  11       13.89       16.91      0.86 o 
  -2   2  11        1.85        1.88      0.39 o 
  -1   2  11      392.76      356.92      5.40 o 
   0   2  11      379.37      383.75      7.16 o 
   1   2  11       61.96       62.16      2.40 o 
   2   2  11       29.15       26.29      1.20 o 
   3   2  11       21.74       19.25      1.10 o 
   4   2  11        0.27        0.53      0.79 o 
   5   2  11       30.65       37.07      1.68 o 
  -9   3  11       25.54       28.74      1.44 o 
  -8   3  11        0.97       -0.06      0.36 o 
  -7   3  11        2.08        2.47      0.52 o 
  -6   3  11      125.72      120.49      2.99 o 
  -5   3  11        3.23        3.04      0.48 o 
  -4   3  11       35.14       33.00      1.26 o 
  -3   3  11       13.86       12.53      0.76 o 
   0   3  11      231.18      210.77      6.02 o 
   1   3  11      104.73      101.07      2.72 o 
   2   3  11       12.69       15.43      1.24 o 
   3   3  11       44.79       40.47      2.28 o 
   4   3  11        0.61        0.75      0.59 o 
  -9   4  11       59.77       61.65      2.17 o 
  -8   4  11      150.07      161.20      3.89 o 
  -7   4  11       39.10       38.76      2.51 o 
  -6   4  11      164.82      158.29      3.66 o 
  -5   4  11        9.70       10.21      1.21 o 
  -4   4  11       40.60       41.60      2.58 o 
  -3   4  11        1.68        1.31      0.68 o 
  -2   4  11        0.29        1.20      0.56 o 
  -1   4  11        1.31        1.41      0.36 o 
   0   4  11      106.80       97.74      3.43 o 
   1   4  11       69.34       68.19      2.83 o 
   2   4  11       42.65       40.70      2.20 o 
   3   4  11       17.65       17.99      1.53 o 
  -9   5  11        2.58        0.95      0.81 o 
  -8   5  11       25.02       25.09      1.87 o 
  -7   5  11       53.89       59.49      2.88 o 
  -6   5  11       75.07       69.35      3.09 o 
  -5   5  11       14.49       14.85      1.44 o 
  -4   5  11        3.20        3.97      0.81 o 
  -3   5  11        4.45        3.78      0.81 o 
  -2   5  11       69.37       68.79      2.95 o 
  -1   5  11       10.15        8.72      1.12 o 
   0   5  11        8.87       10.30      1.05 o 
   1   5  11       18.84       21.10      1.53 o 
   2   5  11        0.11        0.75      0.53 o 
  -8   6  11       59.88       63.49      3.27 o 
  -7   6  11        9.33        7.08      1.20 o 
  -6   6  11       59.75       59.82      2.94 o 
  -5   6  11       58.78       62.48      2.96 o 
  -4   6  11        2.11        1.12      0.63 o 
  -3   6  11       34.42       33.63      2.01 o 
  -2   6  11        0.05       -0.10      0.49 o 
  -1   6  11      161.55      165.56      5.60 o 
   0   6  11       18.08       19.75      1.46 o 
   1   6  11       37.20       40.81      2.25 o 
  -7   7  11        4.96        4.86      1.14 o 
  -6   7  11       84.55       92.14      3.92 o 
  -5   7  11       11.69       10.40      1.40 o 
  -4   7  11       88.10       94.48      3.93 o 
  -3   7  11        7.14        8.54      1.24 o 
  -2   7  11       54.24       51.48      2.75 o 
  -1   7  11        1.43        0.72      0.57 o 
  -2  -8  12        1.20        1.80      0.76 o 
  -1  -8  12        0.05        0.86      0.65 o 
   0  -8  12       15.66       18.58      1.70 o 
   1  -8  12        0.01        0.02      0.58 o 
   2  -8  12      349.34      361.28     10.83 o 
   3  -8  12        3.68        3.45      1.07 o 
   4  -8  12       38.53       47.84      1.90 o 
  -3  -7  12      119.83      116.43      4.44 o 
  -2  -7  12        9.72       11.16      0.89 o 
  -1  -7  12       10.30       12.18      0.95 o 
   0  -7  12        3.04        3.39      0.60 o 
   1  -7  12        0.02        0.56      0.38 o 
   2  -7  12      110.66      110.46      3.06 o 
   3  -7  12       76.71       72.28      3.15 o 
   4  -7  12       26.62       27.88      1.43 o 
   5  -7  12      327.06      343.51      7.26 o 
  -5  -6  12        0.18        0.08      0.54 o 
  -4  -6  12       79.44       80.87      3.53 o 
  -3  -6  12       29.82       29.92      1.97 o 
  -2  -6  12       49.72       52.35      3.13 o 
  -1  -6  12       74.36       74.72      2.21 o 
   0  -6  12       83.22       83.88      2.42 o 
   1  -6  12        5.95        6.39      0.83 o 
   2  -6  12       35.82       35.19      1.50 o 
   3  -6  12       41.30       42.57      2.55 o 
   4  -6  12       43.53       42.36      2.94 o 
   5  -6  12       12.38       12.89      1.09 o 
  -6  -5  12        2.51        4.14      0.66 o 
  -5  -5  12       28.48       26.26      1.89 o 
  -4  -5  12       11.20       14.46      1.46 o 
  -3  -5  12        0.09       -0.46      0.46 o 
  -2  -5  12      173.20      169.40      3.81 o 
  -1  -5  12      112.41      104.89      6.93 o 
   0  -5  12      343.06      346.49      6.86 o 
   1  -5  12        7.55        6.05      0.71 o 
   2  -5  12      326.40      334.02      6.83 o 
   3  -5  12        1.87        1.53      0.51 o 
   4  -5  12       23.38       21.29      1.20 o 
   5  -5  12        1.27        1.59      0.52 o 
   6  -5  12        2.55        1.36      0.56 o 
  -7  -4  12        0.97        0.96      0.43 o 
  -6  -4  12       20.97       21.49      1.19 o 
  -5  -4  12       43.28       37.13      1.49 o 
  -4  -4  12       15.34       15.68      1.18 o 
  -3  -4  12       19.80       17.86      1.42 o 
  -2  -4  12        8.94        7.56      0.78 o 
  -1  -4  12       34.32       35.79      1.32 o 
   0  -4  12        0.24        0.33      0.33 o 
   1  -4  12      555.45      564.07     17.00 o 
   2  -4  12       23.93       24.21      1.22 o 
   3  -4  12      273.68      276.47      7.47 o 
   4  -4  12       25.44       27.30      1.36 o 
   5  -4  12        0.02       -0.06      0.37 o 
   6  -4  12        9.35       11.49      1.08 o 
  -7  -3  12       46.58       51.04      1.92 o 
  -6  -3  12       70.39       73.14      4.28 o 
  -5  -3  12        0.70        0.35      0.35 o 
  -4  -3  12        9.73        8.59      0.73 o 
  -3  -3  12        6.85        6.57      0.60 o 
  -2  -3  12       61.89       62.87      2.81 o 
  -1  -3  12        4.86        3.80      0.49 o 
   0  -3  12      203.89      197.25      6.14 o 
   1  -3  12        7.40        8.10      0.76 o 
   2  -3  12       57.22       53.68      3.46 o 
   3  -3  12       23.98       27.06      1.36 o 
   4  -3  12      266.85      276.02      5.92 o 
   5  -3  12       37.63       35.60      2.18 o 
   6  -3  12       23.24       23.14      2.46 o 
  -8  -2  12       99.57       98.38      3.33 o 
  -7  -2  12      159.08      164.70      4.00 o 
  -6  -2  12       28.36       26.93      1.28 o 
  -5  -2  12      155.24      148.49      3.49 o 
  -4  -2  12        0.22        0.80      0.34 o 
  -3  -2  12      102.91       92.64      2.32 o 
  -2  -2  12        5.79        6.24      0.96 o 
  -1  -2  12      504.37      501.19     16.13 o 
   0  -2  12      161.37      152.17      3.45 o 
   1  -2  12      302.60      305.14     11.93 o 
   2  -2  12      155.29      153.50      3.69 o 
   3  -2  12        0.69        1.25      0.44 o 
   4  -2  12       10.30       11.00      0.97 o 
   5  -2  12       98.33      102.61      3.00 o 
   6  -2  12       18.86       16.38      1.65 o 
  -8  -1  12        0.17        0.29      0.38 o 
  -7  -1  12       79.17       82.98      4.29 o 
  -6  -1  12        5.23        9.11      0.84 o 
  -5  -1  12       13.41       14.68      0.90 o 
  -4  -1  12       65.49       65.02      1.89 o 
  -3  -1  12      291.65      296.05      5.71 o 
  -2  -1  12       28.89       28.50      1.06 o 
  -1  -1  12        3.72        3.63      0.44 o 
   0  -1  12      188.06      179.37      7.36 o 
   1  -1  12       33.48       29.76      1.59 o 
   2  -1  12       80.38       78.13      2.35 o 
   3  -1  12       76.45       79.85      2.37 o 
   4  -1  12      119.23      121.27      3.26 o 
   5  -1  12       51.14       53.35      2.64 o 
  -9   0  12       53.74       59.18      2.86 o 
  -8   0  12       12.91       12.73      1.38 o 
  -7   0  12       74.10       73.65      2.30 o 
  -6   0  12      126.64      132.90      3.28 o 
  -5   0  12      235.67      223.99      4.71 o 
  -4   0  12       59.62       54.50      1.69 o 
  -3   0  12       18.65       17.55      0.98 o 
  -2   0  12       23.93       18.86      0.86 o 
  -1   0  12      245.08      238.65      3.80 o 
   0   0  12      112.85      114.75      2.16 o 
   1   0  12      123.34      132.46      3.20 o 
   2   0  12        7.51        8.25      0.82 o 
   3   0  12       27.08       26.19      1.28 o 
   4   0  12       52.49       50.74      2.40 o 
   5   0  12      125.79      129.61      3.54 o 
  -9   1  12        2.57        3.22      0.85 o 
  -8   1  12        6.82        6.41      0.79 o 
  -7   1  12        3.53        3.72      0.73 o 
  -6   1  12        4.36        5.74      0.68 o 
  -5   1  12      165.89      158.51      3.60 o 
  -4   1  12       10.43       10.56      0.77 o 
  -3   1  12      188.74      180.43      3.84 o 
  -2   1  12      112.52       97.17      7.79 o 
  -1   1  12      647.03      593.07      9.00 o 
   0   1  12       20.50       24.74      0.84 o 
   1   1  12       63.29       67.76      2.57 o 
   2   1  12       53.87       50.32      1.76 o 
   3   1  12       74.26       79.22      3.51 o 
   4   1  12        7.89        6.79      0.85 o 
   5   1  12       96.40      108.44      3.17 o 
  -9   2  12       50.25       57.03      2.10 o 
  -8   2  12       17.59       16.83      1.66 o 
  -7   2  12       30.14       28.31      1.96 o 
  -6   2  12      262.16      259.16      5.38 o 
  -5   2  12        6.42        4.24      0.64 o 
  -4   2  12       43.41       34.99      1.33 o 
  -3   2  12      259.18      260.42      5.19 o 
  -2   2  12      104.16      101.93      2.51 o 
  -1   2  12      170.73      151.50      3.37 o 
   1   2  12        0.58       -0.01      0.48 o 
   2   2  12       33.60       34.48      1.43 o 
   3   2  12       68.30       77.84      2.40 o 
   4   2  12        2.96        4.37      1.45 o 
  -9   3  12       18.62       19.96      1.27 o 
  -8   3  12      104.58      111.41      3.06 o 
  -7   3  12       31.21       31.73      1.42 o 
  -6   3  12        5.75        6.08      0.71 o 
  -5   3  12        3.69        3.63      0.56 o 
  -4   3  12       99.54       93.20      2.89 o 
  -3   3  12      426.12      422.43      7.90 o 
  -2   3  12       11.86       13.77      1.00 o 
   0   3  12      300.29      274.57      5.41 o 
   1   3  12        7.80        9.51      0.95 o 
   2   3  12       71.97       70.74      3.03 o 
   3   3  12       10.72       10.81      1.31 o 
  -9   4  12       63.31       71.98      2.42 o 
  -8   4  12        6.65        5.69      0.78 o 
  -7   4  12        8.37        8.51      0.86 o 
  -6   4  12      126.79      123.55      3.13 o 
  -4   4  12       35.99       38.00      2.09 o 
  -3   4  12       25.80       26.92      1.70 o 
  -2   4  12      210.57      194.57      5.89 o 
  -1   4  12        0.03       -0.22      0.45 o 
   0   4  12      249.97      247.93      7.12 o 
   1   4  12      179.20      162.59      5.26 o 
   2   4  12       14.21       13.78      1.37 o 
  -8   5  12       84.36       85.29      3.79 o 
  -7   5  12       32.90       40.06      2.34 o 
  -6   5  12      106.41      101.45      4.04 o 
  -5   5  12        0.04       -0.14      0.51 o 
  -4   5  12       70.94       70.49      3.12 o 
  -3   5  12      253.81      253.81      7.56 o 
  -2   5  12        0.37       -0.11      0.48 o 
  -1   5  12        0.37        0.84      0.57 o 
   1   5  12        0.04        0.34      0.48 o 
  -7   6  12        5.75        7.72      1.29 o 
  -6   6  12       30.98       31.56      2.14 o 
  -5   6  12        0.01       -0.40      0.40 o 
  -4   6  12        0.48        1.14      0.66 o 
  -3   6  12        9.57        8.27      1.19 o 
  -2   6  12      100.94      101.89      4.00 o 
  -1   6  12       16.43       14.66      1.54 o 
  -5   7  12       15.69       16.51      1.73 o 
  -4   7  12        0.49        0.54      0.61 o 
  -3   7  12        8.97        9.26      1.35 o 
  -1  -8  13       12.32       15.47      1.58 o 
   0  -8  13        1.50        1.89      0.75 o 
   1  -8  13       75.51       80.26      3.70 o 
   2  -8  13        0.30        1.98      0.86 o 
   3  -8  13       15.38       16.75      1.86 o 
  -3  -7  13       40.27       42.22      2.48 o 
  -2  -7  13      135.33      132.74      4.88 o 
  -1  -7  13       79.59       79.76      2.45 o 
   0  -7  13        2.76        3.74      0.63 o 
   1  -7  13       39.58       42.48      1.75 o 
   2  -7  13       17.07       20.74      1.34 o 
   3  -7  13       69.74       67.03      2.36 o 
   4  -7  13        3.40        2.85      0.67 o 
  -5  -6  13        1.25        1.35      0.70 o 
  -4  -6  13       27.09       25.60      1.92 o 
  -3  -6  13       19.82       21.20      1.73 o 
  -2  -6  13      220.25      223.62      7.06 o 
  -1  -6  13       14.69       13.06      0.96 o 
   0  -6  13       96.44       96.27      3.80 o 
   1  -6  13        2.59        2.98      0.58 o 
   2  -6  13      129.05      131.86      3.48 o 
   3  -6  13       29.08       30.40      1.52 o 
   4  -6  13       21.86       22.46      1.31 o 
   5  -6  13       24.84       24.97      1.45 o 
  -6  -5  13        9.46       10.19      1.39 o 
  -5  -5  13        0.24       -0.28      0.48 o 
  -4  -5  13       17.29       15.65      1.55 o 
  -3  -5  13        6.06        6.54      1.10 o 
  -2  -5  13        0.02       -0.20      0.48 o 
  -1  -5  13      591.87      582.88     15.37 o 
   0  -5  13       92.92       87.80      2.51 o 
   1  -5  13       13.41       14.26      1.07 o 
   2  -5  13       17.03       17.71      1.12 o 
   3  -5  13       29.05       27.07      1.40 o 
   4  -5  13       15.82       14.55      1.12 o 
   5  -5  13       81.29       83.62      4.44 o 
  -6  -4  13      100.33      109.03      3.04 o 
  -5  -4  13       61.95       63.94      3.09 o 
  -4  -4  13       70.34       68.76      3.18 o 
  -3  -4  13       54.77       50.15      2.61 o 
  -2  -4  13       34.97       36.14      2.15 o 
  -1  -4  13      130.94      124.97      3.05 o 
   0  -4  13     1279.57     1282.82     22.31 o 
   1  -4  13       69.98       69.62      3.42 o 
   2  -4  13      141.46      150.98      3.76 o 
   3  -4  13       79.08       73.80      2.74 o 
   4  -4  13       52.00       52.95      2.00 o 
   5  -4  13        3.16        2.13      0.58 o 
  -7  -3  13        5.35        6.68      0.82 o 
  -6  -3  13       20.64       20.96      2.25 o 
  -5  -3  13       55.84       54.58      1.86 o 
  -4  -3  13      203.74      205.76      6.61 o 
  -3  -3  13       71.04       75.80      3.30 o 
  -2  -3  13        8.50        9.07      1.19 o 
  -1  -3  13       97.26       90.68      6.30 o 
   0  -3  13        0.86        0.58      0.32 o 
   1  -3  13       31.68       34.28      2.01 o 
   2  -3  13      170.06      169.54      4.06 o 
   3  -3  13      266.74      268.39      8.88 o 
   4  -3  13       73.13       77.61      6.45 o 
   5  -3  13        0.63        1.52      0.81 o 
  -8  -2  13       13.94       16.32      1.23 o 
  -7  -2  13       30.14       28.83      1.62 o 
  -6  -2  13       13.31       12.79      1.66 o 
  -5  -2  13       85.54       88.20      2.74 o 
  -4  -2  13        0.54        0.86      0.37 o 
  -3  -2  13      257.92      232.95      7.16 o 
  -2  -2  13      108.79      101.32      3.84 o 
  -1  -2  13        0.08        0.35      0.43 o 
   0  -2  13       78.22       70.48      2.06 o 
   1  -2  13        0.29        0.36      0.37 o 
   2  -2  13        0.20        0.60      0.41 o 
   3  -2  13       48.60       50.18      1.87 o 
   4  -2  13      110.41      109.65      3.11 o 
   5  -2  13       55.50       55.73      2.13 o 
  -8  -1  13        6.79        7.29      0.86 o 
  -7  -1  13       67.25       66.21      3.48 o 
  -6  -1  13       66.74       67.42      2.15 o 
  -5  -1  13       29.32       25.44      1.19 o 
  -4  -1  13      315.24      315.03      6.20 o 
  -3  -1  13       10.15       10.53      0.74 o 
  -2  -1  13       78.95       60.79      2.76 o 
  -1  -1  13        0.94        1.34      0.61 o 
   0  -1  13      173.70      169.89      6.06 o 
   1  -1  13        9.15        7.38      0.76 o 
   2  -1  13        3.15        4.20      0.66 o 
   3  -1  13       19.76       21.74      1.21 o 
   4  -1  13        3.30        3.76      0.66 o 
   5  -1  13        5.13        4.75      0.78 o 
  -8   0  13        5.57        7.66      0.88 o 
  -7   0  13       68.29       65.15      2.16 o 
  -6   0  13       60.87       62.38      2.03 o 
  -5   0  13      156.18      150.64      3.54 o 
  -4   0  13       27.06       31.98      1.28 o 
  -3   0  13      302.37      272.60      8.48 o 
  -2   0  13      203.84      189.88      3.98 o 
  -1   0  13      164.71      141.25      4.82 o 
   0   0  13       54.75       53.95      2.32 o 
   1   0  13       51.86       55.26      1.87 o 
   2   0  13       42.97       41.86      1.67 o 
   3   0  13       10.19        9.63      0.93 o 
   4   0  13        4.90        4.25      0.70 o 
  -8   1  13      101.26       99.94      4.91 o 
  -7   1  13       29.46       29.04      1.38 o 
  -6   1  13        3.07        3.04      0.55 o 
  -5   1  13        3.46        3.51      0.56 o 
  -4   1  13        7.17        6.89      1.15 o 
  -3   1  13       55.73       66.68      1.93 o 
  -2   1  13      387.43      356.26      6.75 o 
  -1   1  13        9.71       10.46      1.02 o 
   0   1  13       29.97       31.36      1.32 o 
   1   1  13       14.02       13.71      0.98 o 
   2   1  13        9.26        7.63      0.81 o 
   3   1  13       54.95       60.83      2.12 o 
   4   1  13       35.95       43.45      2.02 o 
  -8   2  13       11.43       12.44      1.04 o 
  -7   2  13       30.69       30.52      1.41 o 
  -6   2  13       26.26       26.80      1.28 o 
  -5   2  13      261.80      261.76      5.42 o 
  -4   2  13       21.91       24.58      1.15 o 
  -3   2  13        4.55        4.25      0.57 o 
  -2   2  13      113.76       98.13      2.51 o 
  -1   2  13      151.06      157.25      3.54 o 
   0   2  13       35.67       26.83      1.59 o 
   1   2  13       44.71       56.60      2.71 o 
   2   2  13        9.60       10.12      0.90 o 
   3   2  13        0.59        0.49      0.47 o 
  -8   3  13        0.20        0.61      0.47 o 
  -7   3  13       11.24       11.01      1.14 o 
  -6   3  13        0.07        0.02      0.70 o 
  -5   3  13      197.75      192.40      5.27 o 
  -4   3  13       21.57       20.07      1.07 o 
  -3   3  13       74.28       82.76      2.30 o 
  -2   3  13      345.77      350.16      6.77 o 
  -1   3  13        2.50        2.88      0.58 o 
   0   3  13        2.06        2.15      0.74 o 
   1   3  13       32.05       29.75      1.74 o 
   2   3  13        4.24        3.97      0.83 o 
  -8   4  13       44.85       48.41      1.90 o 
  -7   4  13      148.90      144.69      3.64 o 
  -6   4  13        0.49        0.20      0.38 o 
  -5   4  13        0.38        0.34      0.51 o 
  -4   4  13       17.29       20.68      1.54 o 
  -3   4  13       50.66       53.65      2.55 o 
  -2   4  13      144.35      142.66      4.82 o 
  -1   4  13      127.06      130.65      4.48 o 
   0   4  13        0.19       -0.06      0.45 o 
   1   4  13       35.17       29.75      1.80 o 
  -7   5  13       26.06       28.29      1.96 o 
  -6   5  13       48.33       46.05      2.57 o 
  -5   5  13       59.15       58.74      2.86 o 
  -4   5  13        1.94        2.37      0.74 o 
  -3   5  13        1.25        1.94      0.69 o 
  -2   5  13        2.16        2.75      0.69 o 
  -1   5  13       74.22       72.73      3.18 o 
   0   5  13       12.18       13.51      1.41 o 
  -6   6  13        0.38        0.10      0.55 o 
  -5   6  13      132.91      133.31      5.01 o 
  -4   6  13       48.34       52.43      2.73 o 
  -3   6  13        0.09        0.34      0.50 o 
  -2   6  13       14.05       11.94      1.43 o 
  -2  -7  14      122.99      118.01      4.62 o 
  -1  -7  14       42.11       43.27      2.54 o 
   0  -7  14       93.66       99.72      3.10 o 
   1  -7  14       13.29       14.45      1.13 o 
   2  -7  14       27.82       26.76      1.66 o 
   3  -7  14        3.25        2.85      0.74 o 
  -4  -6  14        3.05        3.02      0.88 o 
  -3  -6  14       75.71       72.23      3.42 o 
  -2  -6  14        9.72        8.48      1.26 o 
  -1  -6  14      188.48      197.66      6.55 o 
   0  -6  14        0.60        0.20      0.39 o 
   1  -6  14      239.19      252.85      5.62 o 
   2  -6  14        0.13       -0.02      0.50 o 
   3  -6  14        6.54        5.85      0.83 o 
   4  -6  14        0.02       -0.07      0.95 o 
  -5  -5  14        0.01       -0.38      0.53 o 
  -4  -5  14        6.94        8.36      1.27 o 
  -3  -5  14        0.18        0.31      0.61 o 
  -2  -5  14       31.25       32.40      2.13 o 
  -1  -5  14        5.17        4.18      0.90 o 
   0  -5  14        0.02       -0.16      0.36 o 
   1  -5  14       11.47       12.80      1.02 o 
   2  -5  14      163.73      167.75      5.36 o 
   3  -5  14       11.55       14.69      1.16 o 
   4  -5  14        0.02        0.10      0.45 o 
  -6  -4  14       11.52       13.08      1.56 o 
  -5  -4  14       13.12       12.76      1.54 o 
  -4  -4  14        2.22        1.44      0.69 o 
  -3  -4  14        2.32        2.76      0.83 o 
  -2  -4  14        0.30        0.74      0.59 o 
  -1  -4  14        0.53        1.06      0.63 o 
   0  -4  14        0.80        0.26      0.92 o 
   1  -4  14       31.68       32.54      1.47 o 
   2  -4  14       25.65       24.53      1.33 o 
   3  -4  14       80.21       80.03      2.63 o 
   4  -4  14       14.64       16.74      1.23 o 
  -7  -3  14        4.64        5.88      0.81 o 
  -6  -3  14       77.11       79.98      2.48 o 
  -5  -3  14       60.89       63.30      3.14 o 
  -4  -3  14        1.68        2.15      0.73 o 
  -3  -3  14        3.60        4.46      0.94 o 
  -2  -3  14       10.34       10.71      1.32 o 
  -1  -3  14        9.05        9.59      1.25 o 
   0  -3  14        1.21        2.76      0.54 o 
   1  -3  14      121.08      122.83      3.24 o 
   2  -3  14        0.19        0.75      0.42 o 
   3  -3  14       20.38       24.54      1.95 o 
   4  -3  14       20.62       22.04      2.12 o 
  -7  -2  14        9.55        9.42      1.96 o 
  -6  -2  14        7.64        8.60      0.86 o 
  -5  -2  14       48.19       51.03      2.17 o 
  -4  -2  14      231.44      215.48      6.90 o 
  -3  -2  14        5.79        8.42      1.24 o 
  -2  -2  14        0.58        0.61      0.56 o 
  -1  -2  14       29.78       25.79      1.81 o 
   0  -2  14      177.22      177.62      8.33 o 
   1  -2  14       56.50       57.63      2.95 o 
   2  -2  14       94.49       99.03      2.88 o 
   3  -2  14      109.41      106.89      3.05 o 
   4  -2  14       38.20       39.43      1.75 o 
  -8  -1  14        5.32        7.97      0.93 o 
  -7  -1  14       62.08       61.85      2.84 o 
  -6  -1  14       56.46       53.98      1.91 o 
  -5  -1  14       45.29       45.07      1.65 o 
  -4  -1  14        8.49        6.62      0.69 o 
  -3  -1  14      198.81      183.43      6.05 o 
  -2  -1  14       84.58       86.30      3.57 o 
  -1  -1  14       62.77       64.39      3.00 o 
   0  -1  14        2.15        2.48      0.75 o 
   1  -1  14       12.77       11.91      0.94 o 
   2  -1  14       91.26       94.99      2.80 o 
   3  -1  14      177.13      183.76      4.41 o 
   4  -1  14       87.88       92.02      2.86 o 
  -8   0  14       11.11       13.45      1.14 o 
  -7   0  14       96.46      100.18      2.89 o 
  -6   0  14      102.91      100.24      2.78 o 
  -5   0  14        6.25        8.77      0.81 o 
  -4   0  14      197.22      184.92      5.95 o 
  -3   0  14      146.06      127.35      3.10 o 
  -2   0  14      220.49      191.36      6.15 o 
  -1   0  14       64.88       63.31      2.95 o 
   0   0  14      118.43      121.14      4.53 o 
   1   0  14        1.57        1.15      0.46 o 
   2   0  14       15.10       21.07      1.72 o 
   3   0  14        7.99        8.54      0.92 o 
   4   0  14      198.38      207.74      4.99 o 
  -8   1  14       41.35       42.44      1.80 o 
  -7   1  14        0.32        0.61      0.59 o 
  -6   1  14       84.85       79.09      2.40 o 
  -5   1  14       59.68       55.17      2.30 o 
  -4   1  14       47.47       57.64      1.87 o 
  -3   1  14       36.61       36.28      2.09 o 
  -2   1  14       55.02       48.99      1.62 o 
  -1   1  14        6.79        7.82      1.13 o 
   0   1  14      233.46      214.93      6.83 o 
   1   1  14       13.98       14.89      1.06 o 
   2   1  14       39.44       41.04      1.68 o 
   3   1  14       55.28       60.98      2.18 o 
  -8   2  14        2.68        2.17      0.56 o 
  -7   2  14       38.25       40.28      1.67 o 
  -6   2  14        9.13        9.56      0.89 o 
  -5   2  14       33.51       28.08      1.31 o 
  -4   2  14      126.06      128.92      3.19 o 
  -3   2  14       12.19       12.50      0.88 o 
  -2   2  14       20.61       23.71      2.51 o 
  -1   2  14       15.95       14.00      0.90 o 
   0   2  14       34.58       39.24      2.30 o 
   1   2  14       60.81       66.65      3.62 o 
   2   2  14       40.45       41.25      1.69 o 
  -8   3  14       21.94       23.29      1.66 o 
  -7   3  14       30.31       35.78      1.82 o 
  -6   3  14        3.67        3.93      0.64 o 
  -5   3  14        8.86        8.98      0.85 o 
  -4   3  14        5.85        8.85      1.35 o 
  -3   3  14      105.04      111.15      2.88 o 
  -2   3  14       80.25       78.49      2.29 o 
  -1   3  14        0.03        1.18      0.42 o 
   0   3  14       61.43       57.59      2.56 o 
   2   3  14        0.14        0.51      0.50 o 
  -7   4  14       17.64       16.74      1.72 o 
  -6   4  14        7.10        9.33      1.31 o 
  -5   4  14       25.20       21.96      1.65 o 
  -4   4  14       60.88       60.99      2.85 o 
  -3   4  14        0.09        1.10      0.56 o 
  -2   4  14        5.94        6.08      1.02 o 
  -1   4  14       42.22       44.43      2.30 o 
   0   4  14       18.10       20.76      1.60 o 
  -6   5  14       15.31       15.73      1.66 o 
  -5   5  14       67.19       70.82      3.28 o 
  -4   5  14       44.35       41.94      2.38 o 
  -3   5  14        1.23        1.68      0.79 o 
  -2   5  14      143.64      157.85      5.41 o 
  -1   5  14       36.85       38.58      2.21 o 
  -1  -7  15        1.38        2.27      0.78 o 
   0  -7  15        8.63        9.99      1.44 o 
   1  -7  15       67.80       70.85      2.46 o 
  -3  -6  15        4.94        4.74      1.04 o 
  -2  -6  15       20.00       21.08      1.78 o 
  -1  -6  15       44.09       45.57      2.63 o 
   0  -6  15       61.47       67.68      3.34 o 
   1  -6  15        6.43        5.50      0.80 o 
   2  -6  15      113.10      123.42      3.48 o 
   3  -6  15       27.29       25.89      1.52 o 
  -4  -5  15       22.71       20.64      1.91 o 
  -3  -5  15       50.64       51.54      2.84 o 
  -2  -5  15       13.75       13.71      1.55 o 
  -1  -5  15      159.48      151.67      5.48 o 
   0  -5  15      125.49      125.63      4.86 o 
   1  -5  15       45.90       52.39      1.99 o 
   2  -5  15       55.13       57.15      3.02 o 
   3  -5  15       42.58       47.96      2.07 o 
  -5  -4  15       26.96       24.45      1.97 o 
  -4  -4  15        1.50        1.49      0.71 o 
  -3  -4  15       32.50       32.21      2.20 o 
  -2  -4  15        0.03       -0.16      0.49 o 
  -1  -4  15      209.73      188.66      6.36 o 
   0  -4  15      140.35      132.85      5.03 o 
   1  -4  15       20.76       19.24      2.07 o 
   2  -4  15      143.62      142.96      3.78 o 
   3  -4  15      220.94      239.93      6.61 o 
   4  -4  15        5.20        6.89      0.93 o 
  -6  -3  15       12.99       11.86      1.54 o 
  -5  -3  15        4.85        3.93      1.00 o 
  -4  -3  15       58.14       52.32      2.85 o 
  -3  -3  15       10.67       13.87      1.54 o 
  -2  -3  15      170.73      161.23      5.68 o 
  -1  -3  15        7.86        8.36      1.27 o 
   0  -3  15       21.99       19.69      1.68 o 
   1  -3  15       16.72       17.29      1.15 o 
   2  -3  15       12.89       12.38      1.08 o 
   3  -3  15       53.33       55.80      2.12 o 
   4  -3  15      111.86      123.49      3.52 o 
  -7  -2  15        1.59        2.65      0.69 o 
  -6  -2  15       12.76       16.14      1.12 o 
  -5  -2  15       54.98       47.49      2.71 o 
  -4  -2  15        6.50        4.86      1.06 o 
  -3  -2  15       51.65       45.20      2.55 o 
  -2  -2  15        0.05        1.43      0.70 o 
  -1  -2  15       82.36       73.82      3.39 o 
   0  -2  15      117.81      117.27      4.58 o 
   1  -2  15       75.89       77.90      3.77 o 
   2  -2  15       25.65       27.03      2.57 o 
   3  -2  15        1.47        2.22      0.62 o 
  -7  -1  15        0.06        0.36      0.44 o 
  -6  -1  15        0.49        0.52      0.41 o 
  -5  -1  15       24.38       28.58      1.96 o 
  -4  -1  15       32.70       33.14      2.20 o 
  -3  -1  15        0.29       -0.16      0.44 o 
  -2  -1  15        0.95        0.19      0.53 o 
  -1  -1  15        0.04       -0.42      0.42 o 
   0  -1  15        4.09        2.74      0.82 o 
   1  -1  15      195.87      192.51      4.50 o 
   2  -1  15       39.51       41.65      1.78 o 
   3  -1  15        2.02        3.14      1.48 o 
  -7   0  15       15.81       14.48      1.12 o 
  -6   0  15       28.46       30.02      1.41 o 
  -5   0  15       15.44       15.78      1.02 o 
  -4   0  15       35.65       36.77      1.47 o 
  -3   0  15       34.82       36.17      2.22 o 
  -2   0  15       35.87       32.58      2.09 o 
  -1   0  15       11.48       13.67      1.47 o 
   0   0  15        0.32        1.79      0.77 o 
   1   0  15        1.77        3.11      0.94 o 
   2   0  15       22.18       24.29      1.58 o 
   3   0  15      108.16      121.13      3.40 o 
  -7   1  15        5.39        5.92      0.78 o 
  -6   1  15       36.17       42.54      1.71 o 
  -5   1  15       50.61       49.90      1.80 o 
  -4   1  15        0.86        0.67      0.40 o 
  -3   1  15       11.71       10.26      0.83 o 
  -2   1  15       66.81       76.11      3.36 o 
  -1   1  15       77.04       72.31      3.31 o 
   0   1  15       21.85       27.05      1.99 o 
   1   1  15       17.45       17.24      1.71 o 
   2   1  15        2.06        1.99      0.56 o 
  -7   2  15      113.62      120.64      3.31 o 
  -6   2  15       36.72       35.57      1.56 o 
  -5   2  15       61.75       66.05      2.15 o 
  -4   2  15      180.07      185.73      4.22 o 
  -3   2  15      164.41      165.07      3.84 o 
  -2   2  15        3.46        3.85      0.61 o 
  -1   2  15       10.45       14.35      1.52 o 
   0   2  15       50.80       54.93      2.88 o 
   1   2  15       74.60       87.43      3.68 o 
  -7   3  15       17.74       16.15      1.19 o 
  -6   3  15       69.22       74.34      2.39 o 
  -5   3  15       13.12        9.18      0.88 o 
  -4   3  15       43.62       45.48      2.89 o 
  -3   3  15      282.06      288.33      5.96 o 
  -2   3  15      146.10      147.20      3.56 o 
  -1   3  15       43.64       52.01      2.44 o 
  -6   4  15       79.55       82.05      3.61 o 
  -5   4  15       10.04       10.34      1.33 o 
  -4   4  15        0.00        0.20      0.50 o 
  -3   4  15        2.83        2.61      0.75 o 
  -2   4  15       89.56       93.56      3.72 o 
  -1   4  15       21.60       24.04      1.70 o 
  -5   5  15       82.40       83.82      3.71 o 
  -4   5  15        5.20        5.70      1.10 o 
  -3   5  15        2.10        2.59      0.79 o 
  -2  -6  16       22.57       22.53      1.91 o 
  -1  -6  16        0.43       -0.17      0.56 o 
   0  -6  16        3.93        4.10      1.03 o 
   1  -6  16      126.12      128.80      5.18 o 
  -4  -5  16        1.63        2.06      0.83 o 
  -3  -5  16       90.03       89.71      4.06 o 
  -2  -5  16       16.92       20.41      1.93 o 
  -1  -5  16       60.06       58.53      3.13 o 
   0  -5  16       60.46       50.95      2.87 o 
   1  -5  16        2.11        2.26      0.88 o 
   2  -5  16       16.46       16.94      1.27 o 
  -5  -4  16       41.67       51.78      3.02 o 
  -4  -4  16        0.22        0.01      0.65 o 
  -3  -4  16       56.55       54.43      2.95 o 
  -2  -4  16       14.70       13.81      1.61 o 
  -1  -4  16       26.63       29.84      2.17 o 
   0  -4  16      110.32      105.92      4.45 o 
   1  -4  16       62.88       62.35      3.29 o 
   2  -4  16       18.34       19.82      2.27 o 
   3  -4  16        9.25       10.49      1.58 o 
  -5  -3  16      107.02      100.54      4.40 o 
  -4  -3  16       53.84       55.75      3.06 o 
  -3  -3  16        0.40        0.53      0.63 o 
  -2  -3  16        4.62        3.41      0.90 o 
  -1  -3  16        0.84        0.71      0.57 o 
   0  -3  16      104.81       95.53      4.14 o 
   1  -3  16       86.74       86.42      3.98 o 
   2  -3  16       10.25       12.45      1.14 o 
   3  -3  16       25.86       30.06      1.58 o 
  -6  -2  16       70.19       75.56      3.74 o 
  -5  -2  16        1.25        0.61      0.69 o 
  -4  -2  16       25.63       22.88      1.92 o 
  -3  -2  16      161.50      161.88      5.83 o 
  -2  -2  16       33.04       29.43      2.13 o 
  -1  -2  16        0.07       -0.34      0.55 o 
   0  -2  16       54.68       51.92      2.87 o 
   1  -2  16       29.02       28.32      2.13 o 
   2  -2  16       41.86       44.94      2.29 o 
   3  -2  16       74.86       82.85      3.20 o 
  -6  -1  16        5.56        5.92      1.21 o 
  -5  -1  16        2.12        0.52      0.71 o 
  -4  -1  16       16.43       17.05      1.74 o 
  -3  -1  16       13.36       13.00      1.55 o 
  -2  -1  16      223.39      216.96      7.14 o 
  -1  -1  16       67.89       65.95      3.26 o 
   0  -1  16       14.50       14.97      1.70 o 
   1  -1  16        6.91       12.09      1.59 o 
   2  -1  16        0.82        0.11      0.68 o 
  -7   0  16        0.17        0.67      0.48 o 
  -6   0  16      148.62      159.00      3.96 o 
  -5   0  16       84.52       80.79      3.74 o 
  -4   0  16       35.59       36.50      2.37 o 
  -3   0  16        0.14       -0.53      0.53 o 
  -2   0  16        6.04        7.34      1.24 o 
  -1   0  16       13.74        9.03      1.35 o 
   0   0  16       84.51       93.14      4.06 o 
   1   0  16       30.04       26.81      2.15 o 
   2   0  16       17.05       18.92      1.83 o 
  -7   1  16        2.17        3.04      0.91 o 
  -6   1  16       36.61       45.63      1.81 o 
  -5   1  16       22.27       25.09      1.27 o 
  -4   1  16      111.99      107.25      2.89 o 
  -3   1  16        3.34        5.64      1.11 o 
  -2   1  16        1.61        0.63      0.67 o 
  -1   1  16       12.96       13.70      1.56 o 
   0   1  16        8.09        9.00      1.40 o 
   1   1  16       95.73      102.59      4.39 o 
  -6   2  16       15.76       17.33      1.81 o 
  -5   2  16       45.61       51.65      1.91 o 
  -4   2  16        2.67        3.01      0.70 o 
  -3   2  16        7.85       10.73      1.41 o 
  -2   2  16       34.85       39.18      2.38 o 
  -1   2  16       23.07       30.55      2.17 o 
   0   2  16        9.25       10.69      1.51 o 
  -6   3  16       33.43       34.21      1.57 o 
  -5   3  16        0.28        0.19      0.40 o 
  -4   3  16       22.55       24.66      1.62 o 
  -3   3  16       49.45       52.59      2.54 o 
  -4   4  16        2.45        2.18      0.81 o 
  -3   4  16       10.71       12.96      1.45 o 
  -2  -5  17       30.75       30.11      2.29 o 
  -1  -5  17       70.86       62.82      3.37 o 
   0  -5  17        0.12       -0.18      0.53 o 
  -4  -4  17        4.45        5.88      1.21 o 
  -3  -4  17        0.09       -0.13      0.64 o 
  -2  -4  17       44.68       53.14      3.03 o 
  -1  -4  17        6.32        4.46      1.06 o 
   0  -4  17        2.32        1.91      0.86 o 
   1  -4  17       75.83       75.32      3.76 o 
  -4  -3  17        8.16        8.16      1.33 o 
  -3  -3  17       20.81       20.85      1.97 o 
  -2  -3  17       27.75       29.17      2.21 o 
  -1  -3  17       42.46       42.49      2.65 o 
   0  -3  17       97.17       94.08      4.27 o 
   1  -3  17        0.08       -0.02      0.68 o 
  -5  -2  17       20.00       28.04      2.22 o 
  -4  -2  17       19.03       19.23      1.95 o 
  -3  -2  17        0.01        0.46      0.68 o 
  -2  -2  17       22.78       27.27      2.10 o 
  -1  -2  17       91.90       89.91      4.06 o 
   0  -2  17        3.71        0.34      0.73 o 
   1  -2  17      199.26      196.72      6.94 o 
  -5  -1  17       14.71       15.13      1.79 o 
  -4  -1  17       11.35       16.81      1.79 o 
  -3  -1  17       21.11       22.05      1.89 o 
  -2  -1  17       21.44       24.11      2.01 o 
  -1  -1  17        5.48        8.38      1.37 o 
   0  -1  17       23.77       20.52      2.03 o 
   1  -1  17       25.78       22.86      2.14 o 
  -6   0  17       22.24       25.91      2.17 o 
  -5   0  17        0.05        0.39      0.67 o 
  -4   0  17        2.69        2.74      0.90 o 
  -3   0  17       38.61       45.71      2.70 o 
  -2   0  17        7.09        6.94      1.25 o 
  -1   0  17      228.07      232.70      7.70 o 
   0   0  17        0.12        1.37      0.81 o 
   1   0  17       66.37       74.88      3.81 o 
  -6   1  17       22.40       23.47      1.46 o 
  -5   1  17       13.06       13.24      1.62 o 
  -4   1  17        3.97        5.14      1.13 o 
  -3   1  17        0.01       -0.09      0.61 o 
  -2   1  17       66.56       65.23      3.29 o 
  -1   1  17      106.62      124.03      5.03 o 
   0   1  17       74.33       82.71      3.90 o 
  -5   2  17        4.97        4.26      0.71 o 
  -4   2  17       98.59      110.55      4.53 o 
  -3   2  17       26.82       32.21      2.31 o 
  -2   2  17       27.53       21.13      1.93 o 
  -1   2  17        0.03       -0.05      0.69 o 
  -3  -3  18       33.08       36.56      2.52 o 
  -2  -3  18        7.80        9.98      1.54 o 
  -1  -3  18        0.59        2.39      0.93 o 
  -4  -2  18       87.93       90.74      4.29 o 
  -3  -2  18       28.56       27.17      2.22 o 
  -2  -2  18       95.59       97.39      4.42 o 
  -1  -2  18       32.42       40.81      2.69 o 
   0  -2  18       83.23       98.45      4.58 o 
  -4  -1  18        7.28        8.44      1.45 o 
  -3  -1  18       40.94       40.90      2.71 o 
  -2  -1  18       31.79       32.65      2.38 o 
  -1  -1  18       52.60       63.50      3.47 o 
  -4   0  18       51.74       51.14      3.02 o 
  -3   0  18       35.93       46.18      2.85 o 
  -2   0  18       19.01       20.60      1.99 o 
  -1   0  18      126.04      141.20      5.63 o 
  -3   1  18       14.91       12.43      1.66 o 
                                                 
